# Supplementary material for: A hierarchical 3D-motion learning framework for animal spontaneous behavior mapping
Source: Nat Commun. 2021 May 13;12:2784. doi: 10.1038/s41467-021-22970-y (PMC8119960; doi:10.1038/s41467-021-22970-y)
Supplement: Supplementary file 12 — Source Data [file 41467_2021_22970_MOESM12_ESM.xlsx]

## Sheet: Fig. 2c representative 100s 
timestamps	nose			L-ear			R-ear			neck			LF-limb			RF-limb			LH-limb			RH-limb			LF-claw			RF-claw			LH-claw			RH-claw			back			RT-tail			Mid-tail			Tip-tail
	x	y	z	x	y	z	x	y	z	x	y	z	x	y	z	x	y	z	x	y	z	x	y	z	x	y	z	x	y	z	x	y	z	x	y	z	x	y	z	x	y	z	x	y	z	x	y	z
500.019	-184.258	129.476	24.5302	-184.375	139.585	43.5732	-195.176	124.204	41.7821	-195.064	136.47	43.2756	-195.014	150.192	43.1361	-207.3	138.467	43.0865	-205.969	174.464	30.7976	-222.747	163.037	30.1295	-197.545	147.831	18.3322	-209.154	133.008	18.6516	-210.461	168.358	10.0503	-230.905	159.469	7.56707	-205.879	157.832	40.7108	-216.295	188.738	16.0347	-193.43	217.036	11.9977	-165.305	236.313	6.94607
500.052	-181.516	129.476	24.5302	-182.911	139.585	42.5375	-192.63	123.837	40.2559	-193.165	135.962	42.8772	-193.272	150.152	43.1361	-205.409	138.166	43.0865	-205.969	174.211	31.3556	-222.747	160.453	31.0133	-194.765	147.831	18.2613	-207.127	133.008	18.4828	-210.461	168.358	11.3286	-230.859	158.969	7.67441	-205.669	156.265	40.7108	-216.295	188.644	16.0793	-194.152	217.017	12.28	-166.776	236.148	6.97266
500.085	-179.186	129.476	24.5302	-181.766	139.585	42.5375	-190.809	123.489	40.2559	-191.835	135.843	42.8772	-193.031	149.933	43.1361	-204.411	137.432	43.0865	-205.969	172.812	31.6205	-222.747	158.282	31.9788	-193.979	147.831	18.2613	-206.416	133.008	18.4828	-210.461	168.358	11.9162	-230.533	157.505	7.94111	-205.561	155.391	40.7108	-216.295	188.552	16.175	-194.959	216.779	12.4255	-168.83	236.048	7.05178
500.119	-174.75	129.476	24.5302	-178.792	139.585	42.5375	-186.733	123.399	40.2559	-189.475	135.822	42.8772	-192.593	149.637	43.1361	-202.715	136.321	43.0865	-205.969	171.397	31.9801	-222.747	157.377	32.3651	-192.547	147.831	18.2613	-204.035	133.008	18.4828	-210.461	168.358	12.4517	-230.435	156.921	8.02134	-205.561	154.499	40.7108	-216.295	182.828	16.3586	-195.939	216.514	12.6836	-172.086	235.372	7.09381
500.152	-170.617	129.476	24.5302	-175.585	139.585	42.5375	-183.108	123.194	40.2559	-185.859	135.521	42.8772	-190.48	149.623	43.1361	-200.044	135.1	43.0865	-205.969	170.202	32.3622	-222.747	154.987	33.3235	-190.071	147.831	18.2613	-200.945	133.008	18.4828	-210.461	168.358	12.7416	-230.326	156.18	8.12923	-205.495	152.872	40.7108	-216.295	181.564	16.7923	-196.671	216.495	12.8802	-174.786	235.366	7.10262
500.185	-166.463	129.476	24.5302	-173.101	139.585	42.5375	-180.708	123.074	40.2559	-182.665	134.394	42.8772	-188.56	147.948	43.1361	-197.973	132.556	43.0865	-205.969	168.409	33.7641	-222.747	153.233	33.4968	-186.568	147.831	18.2613	-198.501	132.546	18.4828	-210.461	168.358	13.8501	-230.302	154.649	8.31853	-205.48	151.253	40.7108	-216.295	179.197	18.1039	-196.671	216.43	12.9915	-177.52	235.349	7.13421
500.219	-159.28	129.476	24.5302	-167.449	139.585	42.5375	-174.735	122.736	40.2559	-178.798	134.143	42.8772	-185.534	146.711	43.1361	-192.742	131.552	43.0865	-205.969	166.196	35.0945	-221.706	151.537	35.1421	-182.35	147.831	18.2613	-193.281	131.143	18.4828	-209.456	167.808	14.8444	-229.517	153.198	9.65436	-201.991	148.958	40.7108	-216.295	176.615	20.1925	-196.671	215.913	13.1461	-180.644	234.59	7.14533
500.252	-152.119	127.819	24.5302	-162.806	139.585	42.5375	-168.023	120.958	40.2559	-173.428	131.595	42.8772	-182.129	144.349	43.1361	-188.72	128.73	43.0865	-205.967	162.226	36.9669	-216.642	146.918	37.5469	-175.558	147.831	18.3322	-186.233	128.235	18.4828	-205.887	164.356	17.1767	-221.958	145.86	14.3413	-198.331	144.705	41.1004	-216.295	171.038	24.6267	-196.671	206.377	17.9081	-180.644	233.398	10.6783
500.285	-145.846	121.316	24.7181	-155.938	134.829	42.5375	-161.615	118.454	40.2559	-167.404	128.648	42.8772	-176.488	142.74	43.9686	-182.801	126.694	43.0865	-202.516	159.78	38.4366	-211.351	144.666	39.389	-169.641	143.731	18.4695	-180.677	125.865	18.4828	-200.626	159.232	17.2899	-213.814	140.379	16.1408	-192.409	143.963	42.817	-215.961	167.553	27.9687	-196.671	202.011	20.9749	-180.644	232.281	11.7038
500.319	-138.523	115.993	25.1797	-147.365	132.552	43.0124	-155.928	115.957	40.2559	-158.15	127.363	43.2756	-166.458	142.067	43.9839	-175.29	125.097	43.2718	-193.321	157.764	38.795	-203.246	141.082	39.6013	-162.956	141.142	18.8195	-173.085	123.758	18.6507	-189.895	159.166	18.5994	-204.788	137.461	17.6395	-183.419	141.461	44.1315	-209.184	165.038	29.9248	-196.671	197.102	21.3697	-180.644	225.406	11.823
500.352	-131.774	112.978	25.5391	-140.606	128.606	43.0124	-149	112.381	41.5537	-151.802	123.599	43.2756	-157.647	138.495	43.9839	-166.776	122.181	43.2718	-181.945	157.079	39.6092	-193.71	140.983	41.5335	-153.641	138.131	19.5109	-164.265	121.068	18.6516	-181.702	157.334	19.1994	-195.337	135.813	18.3507	-174.274	139.4	44.3292	-196.855	163.994	32.0428	-196.671	191.717	24.4389	-180.644	224.458	12.4298
500.385	-124.629	112.057	25.5938	-131.658	126.379	43.1597	-139.282	110.48	41.6167	-143.139	121.917	43.6531	-147.828	136.221	44.0981	-157.129	120.239	43.3224	-170.736	154.901	40.4135	-182.81	137.635	41.6244	-146.824	137.284	20.4828	-157.048	118.682	18.8346	-169.967	157.114	19.6547	-184.124	132.452	18.4095	-163.598	138.166	45.403	-188.198	160.988	33.7147	-196.671	190.563	24.9892	-180.644	224.093	12.5767
500.419	-114.474	111.378	25.5938	-124.335	125.652	43.1597	-131.01	108.652	41.8342	-136.324	120.532	43.6531	-144.483	134.97	44.0981	-151.805	118.157	43.3224	-165.874	153.027	41.9083	-176.713	135.086	42.5752	-137.821	133.085	20.5484	-146.651	116.694	18.9806	-163.054	153.597	19.8887	-177.286	129.879	18.5488	-159.476	134.859	45.403	-182.05	160.44	33.7311	-196.671	190.281	26.0423	-180.644	224.048	12.9146
500.452	-104.103	108.736	25.5938	-114.765	122.989	43.1597	-121.596	105.722	41.8943	-127.207	116.606	43.6531	-136.23	133.079	44.0981	-144.526	115.09	43.3224	-157.873	148.674	42.4318	-169.678	132.929	42.5752	-130.038	128.943	20.6056	-136.658	113.506	19.6306	-157.327	151.432	19.8887	-172.661	129.69	18.5488	-151.38	130.897	45.403	-175.893	158.686	35.7174	-187.641	186.064	26.2957	-180.644	217.524	14.5138
500.485	-94.45	104.369	25.5938	-105.558	118.22	43.3176	-113.126	101.877	42.0935	-117.039	113.169	43.6531	-125.287	126.928	44.0981	-131.611	112.378	43.3224	-149.323	145.001	42.4386	-158.068	129.329	42.5752	-119.698	124.086	21.0063	-127.412	109.722	20.0267	-149.692	146.234	19.8887	-160.986	125.278	19.1402	-141.102	128.523	46.0006	-167.283	152.734	36.2563	-180.381	180.273	32.5689	-180.644	212.589	20.3652
500.519	-83.0049	101.056	25.5938	-92.0473	113.88	43.5704	-98.5795	98.1539	42.1046	-103.079	108.294	43.6531	-112.271	122.841	44.0981	-119.064	105.649	43.3224	-139.343	136.884	42.4386	-147.746	122.456	42.5752	-108.05	119.651	21.6482	-116.94	104.955	20.1321	-139.842	145.283	20.1847	-151.105	124.188	19.3989	-129.824	122.897	46.0006	-156.13	142.626	38.3626	-174.442	169.543	39.5337	-178.751	202.509	34.058
500.552	-69.6183	101.056	25.5938	-77.7468	110.441	43.5704	-85.3069	91.19	42.1917	-89.9532	102.888	43.6531	-98.3284	116.023	44.0981	-105.294	100.721	43.3224	-127.747	129.42	42.4386	-134.577	111.928	42.5752	-93.7248	114.551	21.9521	-102.269	96.5923	20.2583	-126.803	140.874	21.2797	-134.569	112.958	19.3989	-115.899	115.756	46.0006	-145.427	131.036	39.4747	-167.056	157.65	44.5698	-178.622	189.72	40.6215
500.585	-55.8077	101.056	25.5938	-65.4401	110.441	43.3176	-72.0407	91.19	42.4174	-77.4813	102.712	43.6531	-86.3201	111.027	44.0981	-92.4599	94.6628	43.3224	-114.708	121.664	42.4386	-121.209	103.563	43.2735	-80.3822	111.607	22.1012	-89.2696	93.5804	20.4719	-111.19	128.313	21.4896	-122.338	105.09	19.5987	-103.358	110.66	46.0006	-135.492	121.296	39.7023	-158.844	139.763	45.4833	-172.247	167.788	43.9347
500.619	-40.9751	101.056	25.5391	-50.9312	110.441	43.3176	-55.7911	91.19	42.4174	-62.3911	102.712	43.6531	-72.8287	111.027	43.9839	-77.3787	94.6628	43.2718	-104.573	115.7	42.4401	-109.32	99.2563	43.2735	-66.4829	111.607	22.2252	-74.6932	93.5804	21.0818	-103.53	122.105	21.4896	-113.217	101.145	19.6538	-90.4684	103.601	46.0006	-125.796	117.546	39.8046	-151.403	134.571	46.1408	-168.266	163.262	46.06
500.652	-24.1318	101.056	25.502	-36.5978	110.441	43.1939	-41.6799	91.19	42.4174	-47.839	102.712	42.8826	-57.6886	111.027	43.1424	-63.0322	94.6628	42.3371	-89.3848	112.365	43.2113	-93.4657	95.7566	43.2735	-52.3339	111.607	22.2252	-59.5765	93.5804	21.0818	-88.6904	118.489	21.4428	-98.2694	94.5258	19.6538	-74.9403	101.415	45.403	-110.813	112.535	39.8964	-137.82	127.647	50.8893	-158.854	149.66	52.8631
500.685	-10.1327	101.056	25.253	-21.45	110.441	43.1597	-25.1306	91.19	42.5074	-32.3912	102.712	42.7574	-43.4656	111.027	42.5515	-48.254	94.6628	42.117	-75.9915	110.445	43.2113	-81.0619	94.2949	43.2735	-37.8049	111.607	22.2252	-43.6143	93.5804	21.0818	-71.8856	115.347	21.2797	-79.8583	94.5258	19.6538	-61.368	101.079	45.403	-97.4235	108.415	40.4425	-122.291	123.468	50.9107	-142.307	149.189	55.7749
500.719	1.50374	101.056	25.1797	-10.583	110.441	43.1378	-14.7649	91.19	42.6906	-22.9724	102.712	41.9967	-33.1472	111.027	42.5248	-37.3192	94.6628	41.971	-64.6788	109.042	43.5494	-69.3327	93.6674	43.2735	-25.9853	111.607	22.2641	-32.1993	93.5804	21.6422	-62.748	114.755	21.2797	-65.7102	94.1488	19.6538	-50.5897	101.079	45.3789	-86.4502	104.745	40.4425	-113.957	119.694	51.0782	-134.378	140.37	57.1153
500.752	12.5335	101.056	24.8556	-1.44842	110.441	43.0124	-2.50427	91.19	42.5074	-12.7148	102.712	41.9167	-25.119	111.027	42.4764	-25.6214	94.6628	41.6664	-55.9434	109.042	43.5494	-57.4506	91.1161	43.2735	-17.4709	111.607	22.2641	-20.5002	93.5804	21.6422	-52.754	114.002	21.2797	-53.5779	93.9133	19.6538	-40.306	101.079	45.3789	-77.6462	101.265	40.4425	-107.011	114.208	53.1481	-128.078	136.459	59.2863
500.785	22.4033	101.056	24.7339	9.00131	110.441	42.995	8.25991	91.19	42.4174	-3.8359	102.712	41.9007	-16.7816	111.027	41.4921	-16.1129	94.6628	41.6185	-48.3182	109.042	43.5494	-47.1058	91.1161	43.2735	-9.28979	111.607	22.2641	-8.9251	93.5804	21.6422	-42.409	114.002	21.2797	-45.3284	93.6826	19.6538	-32.1196	101.079	45.2459	-68.7684	101.265	40.4425	-97.2666	113.911	53.1481	-119.883	135.845	59.2863
500.819	34.0162	105.562	24.7216	19.0741	110.441	42.8119	20.4837	91.19	42.4174	9.4254	102.712	41.2204	-4.57334	111.027	41.376	-2.38425	94.6628	41.2029	-37.0027	109.042	43.5494	-37.588	91.1161	42.5679	1.54484	111.607	22.2641	1.51773	93.5804	21.6422	-32.7015	114.002	21.2797	-39.8169	93.6826	19.5987	-22.0137	101.079	45.0212	-56.6119	101.265	39.8964	-86.4149	113.911	53.1481	-109.865	131.947	59.2863
500.852	46.0613	108.86	24.0173	30.7376	113.597	42.8119	29.9326	92.9209	42.4174	19.9308	102.712	41.2102	5.92417	111.027	40.8889	7.62278	94.6628	40.994	-26.7768	109.042	42.4386	-24.555	91.1161	42.4894	12.8415	111.607	22.2252	13.3392	93.5804	21.0818	-19.6428	114.002	21.1954	-21.455	93.6826	19.3989	-10.5043	101.079	44.9371	-46.1494	101.265	39.8046	-76.5956	113.911	53.1481	-101.135	128.904	59.2863
500.885	58.6349	109.643	23.7841	43.6884	113.812	42.8119	42.4364	94.759	42.6906	32.2094	104.855	41.1838	18.6841	112.827	40.4312	18.4891	94.8055	39.8768	-16.9793	109.042	42.4318	-15.2903	91.1161	42.4574	27.4919	112.727	22.2252	25.7481	93.9501	21.0818	-7.65505	114.002	19.8255	-8.52412	93.6826	18.3507	0.852703	101.079	44.5559	-35.2486	101.265	39.7023	-68.5521	113.911	53.1481	-95.6842	128.904	59.2863
500.919	70.0831	109.742	22.7514	55.0797	114.134	42.995	53.2142	95.6263	42.8454	44.3286	105.095	41.1838	30.8127	113.277	40.408	29.7224	95.246	39.8465	-5.2093	109.042	42.3333	-3.41356	91.1161	42.3437	38.6729	113.729	22.1012	36.6573	95.1523	21.0907	0.557561	114.002	19.5476	0.801883	93.6826	18.345	13.2328	101.079	44.5049	-23.4583	101.265	39.6222	-55.7155	113.911	53.1481	-84.4898	128.904	59.2863
500.952	77.4631	110.189	22.7514	64.0458	114.235	42.995	60.7694	95.9348	42.8454	53.2579	105.862	41.1838	40.8584	113.675	40.3598	39.0365	96.0156	39.8465	3.89405	109.042	41.2314	4.35755	91.1161	41.9272	46.6244	113.955	22.0534	43.4279	96.8017	21.0907	11.1248	114.002	19.2463	9.94152	93.6826	17.308	21.5538	101.079	43.6542	-14.6156	101.265	39.4747	-48.6488	113.911	53.1481	-80.3294	128.635	59.2863
500.985	85.8325	110.637	22.7514	71.1425	114.619	43.1378	69.7044	96.3685	43.3367	61.9269	105.932	41.1838	49.4193	114.241	40.3235	48.617	97.2937	39.8465	13.086	109.042	40.6339	14.2429	91.6967	41.9032	55.9462	114.389	21.5935	55.0835	97.0192	21.4337	21.0833	114.002	19.123	22.6158	93.9133	16.9915	30.3391	102.393	43.5904	-6.51004	101.265	38.3626	-40.4237	113.911	50.9107	-72.9643	123.043	57.1153
501.019	91.9103	111.831	22.7514	77.4132	116.485	43.1939	76.5664	96.3707	43.4645	68.0725	106.188	41.1838	55.1525	115.512	40.2808	54.5495	97.639	39.8465	18.4828	109.814	40.538	19.7433	93.6674	40.3731	61.8402	115.8	21.4451	61.3005	98.8136	21.4634	28.6328	114.002	19.123	27.251	94.1488	16.0339	35.8043	102.78	40.5051	-0.845414	101.265	37.8814	-34.7776	113.911	50.8893	-65.8279	122.305	55.7749
501.052	95.416	113.537	22.7514	81.7733	118.309	43.1939	82.2671	97.4629	43.5069	72.4646	107.345	41.1838	60.1763	116.895	40.1941	59.5264	98.4426	39.8224	22.3232	111.519	39.8612	23.3862	94.1164	39.6772	67.1298	117.592	21.089	67.6616	99.0228	21.5921	31.7237	115.213	18.9433	29.9025	94.2599	15.1427	39.8954	104.065	40.3552	3.80452	103.666	36.0722	-32.8097	114.208	48.5605	-62.5319	121.264	54.9549
501.085	98.4454	117.043	22.7514	83.0823	119.875	43.1939	85.3447	98.7941	43.7623	75.0803	108.666	41.1838	62.4186	118.742	40.1669	62.8077	98.5152	39.8082	25.6761	114.43	38.5892	27.9904	94.2949	38.9526	72.1532	119.156	21.081	72.3476	99.1221	21.5921	34.0397	117.417	18.8644	32.4369	95.5846	14.7649	42.8846	106.243	39.9302	7.41187	106.434	33.9749	-27.9396	114.746	43.6324	-62.1483	121.264	49.6086
501.119	101.275	117.775	22.7514	85.2696	121.03	43.9621	86.6779	100.219	43.7623	76.9665	110.067	41.1838	64.9593	120.438	40.1461	64.229	100.016	39.7659	28.6412	116.727	38.5582	29.4819	96.9883	38.88	73.8751	120.45	21.0735	73.8447	100.555	21.5921	38.8511	120.911	16.8224	34.2017	95.8657	14.2328	46.1058	108.998	39.9285	10.4106	108.124	31.8367	-24.54	114.965	41.4305	-60.84	121.264	49.6086
501.152	102.251	118.22	22.7514	85.5798	121.992	45.2723	87.3364	101.116	45.1406	77.7661	111.085	41.1838	65.3503	120.618	40.1311	65.5501	100.974	39.693	29.6797	116.805	38.4278	31.0072	97.0027	38.8067	75.8559	121.608	21.0395	75.9027	101.719	21.4634	39.7452	120.923	16.6257	34.2161	96.4283	13.6002	47.3872	109.033	39.842	12.8891	108.164	31.4278	-23.2641	115.095	41.2976	-60.7749	121.264	49.6086
501.185	103.2	118.823	22.7514	86.1179	122.401	45.4867	87.3525	101.589	45.6348	77.8209	111.168	41.3563	65.4887	120.618	39.9356	65.6186	101.03	39.6422	29.8298	116.805	38.383	31.5653	97.0221	38.7962	76.1578	121.833	21.0395	76.1042	101.829	21.441	40.0443	121.071	16.4532	35.0045	97.0091	13.2654	47.6359	109.052	39.8141	13.0197	108.235	31.3277	-23.2641	115.107	41.2279	-60.7404	122.305	49.6086
501.219	103.2	118.827	23.8611	86.1323	122.479	46.0528	87.3669	101.728	45.744	77.8632	111.243	41.3647	65.5285	120.618	39.9211	65.7655	101.03	39.6422	29.8878	116.846	38.3447	31.7029	97.0221	38.7743	76.1647	121.852	21.0395	76.8089	101.829	21.4634	40.0806	121.091	16.3905	35.5926	97.0581	13.2502	47.6551	109.058	39.7857	13.3117	108.27	31.2959	-23.2555	115.502	41.1215	-60.5814	122.468	49.6086
501.252	103.2	118.858	23.9344	86.1796	122.635	46.0672	87.3669	101.728	46.0126	77.8632	111.243	41.3655	65.5285	120.618	39.8442	65.8589	101.03	39.693	29.9163	116.864	38.3377	31.7191	97.0221	38.7338	76.1799	121.852	21.0395	76.993	101.829	21.441	40.1102	121.281	15.9789	35.9705	97.1526	13.0738	47.6636	109.058	39.7813	13.3117	108.27	31.2567	-23.2183	115.502	41.0939	-60.5677	122.963	49.6086
501.285	103.2	118.858	24.2356	86.1796	122.645	46.0864	87.3669	101.728	46.239	77.8632	111.243	41.4114	65.5285	120.618	39.7539	65.8847	101.03	39.7366	29.9514	116.903	38.1383	31.8149	97.0221	38.7262	76.1799	121.867	21.0319	76.993	101.829	21.4337	40.1102	121.364	15.9158	36.0587	97.1625	13.0439	47.6681	109.058	39.7066	13.3117	108.319	31.2266	-23.2104	115.502	40.996	-60.4893	123.043	49.6086
501.319	103.2	118.948	24.2565	86.1796	122.67	46.0972	87.3669	101.728	46.2925	77.8632	111.243	41.4194	65.5285	120.618	39.7539	65.9022	101.03	39.7456	29.9803	116.953	38.0471	31.8866	97.0221	38.5723	76.2994	121.899	21.0239	77.0344	101.829	21.441	40.1102	121.415	15.8589	36.0941	97.1795	12.8936	47.6783	109.058	39.657	13.3117	108.33	31.1781	-23.2104	115.856	40.8817	-60.4797	123.052	49.6086
501.352	103.2	118.991	24.3345	86.1796	122.67	46.0999	87.3669	101.728	46.3088	77.8632	111.243	41.4215	65.5285	120.618	39.7539	65.9063	101.03	39.7659	29.988	116.964	38.0096	31.915	97.0221	38.4866	76.4196	121.93	20.9927	77.0344	101.829	21.441	40.1102	121.42	15.8516	36.1875	97.1831	12.8492	47.6783	109.058	39.6125	13.3117	108.346	31.0561	-23.2104	115.908	40.8105	-60.3016	123.085	49.5918
501.385	103.2	118.996	24.6528	86.1796	122.685	46.1087	87.3669	101.745	46.3354	77.8632	111.243	41.4515	65.5285	120.618	39.7794	65.9063	101.03	39.7902	30.0023	117.035	37.9902	31.915	97.0221	38.4235	76.4196	122.009	20.9837	77.0344	101.829	21.4634	40.1102	121.42	15.8414	36.2152	97.1863	12.8375	47.6803	109.058	39.6125	13.3117	108.385	31.0265	-23.2104	115.908	40.8082	-60.2392	123.089	49.5087
501.419	103.2	118.996	24.6572	86.1796	122.686	46.1091	87.3669	101.745	46.3665	77.8632	111.243	41.4824	65.5285	120.618	39.7891	65.9063	101.03	39.7902	30.0023	116.964	37.8907	31.915	97.0221	38.3929	76.4312	122.013	20.9157	77.0344	101.829	21.4857	40.1102	121.42	15.8091	36.321	97.1919	12.8329	47.7044	109.058	39.6125	13.3117	108.385	30.9469	-23.1822	115.908	40.8082	-60.2392	123.085	49.5087
501.452	103.2	118.996	24.6992	86.1796	122.697	46.1825	87.3525	101.745	46.3689	77.8632	111.243	41.5057	65.5285	120.604	39.7891	65.9063	100.974	39.7902	30.0023	116.953	37.8895	31.915	97.0027	38.3601	76.4312	122.051	20.9115	77.0344	101.829	21.4875	40.1102	121.42	15.8035	36.3322	97.2843	12.8273	47.7044	109.052	39.5533	13.3918	108.346	30.8987	-23.2104	115.856	40.8082	-60.2867	123.052	49.5087
501.485	103.053	118.996	24.7825	86.1796	122.702	46.2152	87.3364	101.733	46.4773	77.8191	111.194	41.5217	65.5285	120.602	39.7891	65.9063	100.878	39.7902	30.0023	116.953	37.8387	31.915	96.9522	38.3357	76.4312	122.051	20.8856	77.0344	101.722	21.4878	40.0806	121.42	15.7631	36.6782	97.3104	12.7883	47.7041	109.033	39.5533	13.3918	108.346	30.8612	-23.2183	115.85	40.8082	-60.2867	123.043	49.5087
501.519	103.019	118.991	24.7868	86.1796	122.702	46.2152	87.2448	101.728	46.4787	77.7661	111.194	41.5629	65.3931	120.468	39.7891	65.9106	100.823	39.7902	29.988	116.953	37.8273	31.8866	96.8602	38.2412	76.4196	122.051	20.801	77.0344	101.716	21.4879	40.0604	121.424	15.7608	36.6945	97.3104	12.7716	47.7041	109.008	39.5533	13.3725	108.346	30.6961	-23.2333	115.839	40.8082	-60.2867	123.052	49.5087
501.552	102.871	118.88	24.9083	85.9221	122.697	46.2178	87.2356	101.723	46.5232	77.7394	111.169	41.5711	65.3702	120.387	39.7891	65.9123	100.805	39.7902	29.988	116.964	37.8032	31.8834	96.8498	38.1696	76.3831	122.013	20.7297	76.993	101.684	21.4879	40.0443	121.441	15.7608	36.7084	97.3104	12.7326	47.7117	109.005	39.5389	13.315	108.33	30.5093	-23.2439	115.839	40.8016	-60.2867	123.085	49.5087
501.585	102.64	118.858	24.9731	85.8687	122.686	46.2178	87.2318	101.719	46.5241	77.7321	111.168	41.6114	65.3495	120.328	39.7891	65.9126	100.803	39.7902	29.988	117.035	37.7725	31.8834	96.8362	38.0624	76.3416	122.009	20.6915	76.993	101.621	21.4879	39.9395	121.451	15.7373	36.7086	97.3125	12.6378	47.7148	109.003	39.5097	13.3117	108.33	30.4781	-23.2555	115.839	40.793	-60.2392	123.085	49.5087
501.619	102.615	118.858	25.2747	85.8623	122.685	46.2182	87.2022	101.716	46.554	77.7275	111.14	41.6463	65.3166	120.325	39.7891	65.9123	100.716	39.7902	29.988	117.051	37.7725	31.8834	96.8349	38.0553	76.2645	121.93	20.6654	76.9809	101.569	21.4879	39.93	121.482	15.7012	36.7318	97.3286	12.545	47.7148	108.974	39.4977	13.315	108.33	30.4182	-23.2555	115.839	40.7491	-60.2391	123.085	49.5087
501.652	102.587	118.858	25.3144	85.8522	122.684	46.2315	87.1956	101.708	46.598	77.7032	111.138	41.6638	65.3147	120.248	39.7891	65.9106	100.712	39.801	29.988	117.051	37.7689	31.8693	96.7688	38.0553	76.2633	121.867	20.6541	76.9765	101.528	21.4878	39.93	121.482	15.6526	36.7409	97.3298	12.545	47.7148	108.968	39.4971	13.315	108.33	30.2618	-23.2663	115.839	40.5318	-60.2281	123.085	49.4186
501.685	102.584	118.858	25.4567	85.8476	122.684	46.2557	87.1886	101.691	46.6167	77.6467	111.132	41.6712	65.2768	120.209	39.7891	65.9063	100.709	39.8103	29.9541	117.051	37.7588	31.8834	96.7592	38.0553	76.2196	121.855	20.6401	76.9648	101.52	21.4875	39.9224	121.482	15.6438	37.0451	97.3298	12.545	47.7148	108.967	39.4827	13.315	108.33	30.2402	-23.2663	115.836	40.3952	-60.2043	123.085	49.1921
501.719	102.569	118.88	25.6887	85.8381	122.684	46.2994	87.1846	101.667	46.6848	77.6448	111.127	41.6784	65.2523	120.178	39.7891	65.9063	100.666	39.8103	29.9541	117.051	37.7374	31.8834	96.7474	38.0507	76.1799	121.867	20.6268	76.951	101.507	21.4878	39.9224	121.482	15.6247	37.1063	97.3298	12.545	47.7117	108.94	39.4766	13.3053	108.33	30.2347	-23.2663	115.755	40.2255	-60.1967	123.052	49.1455
501.752	102.548	118.937	25.7377	85.7635	122.684	46.3213	87.1516	101.667	46.6935	77.6445	111.092	41.6823	65.2333	120.178	39.7891	65.9021	100.624	39.8395	29.9541	117.062	37.7374	31.8834	96.7474	38.0507	76.1799	121.867	20.5352	76.951	101.505	21.4878	39.9224	121.489	15.6133	37.208	97.383	12.545	47.7041	108.933	39.4648	13.3053	108.319	30.2317	-23.2614	115.629	40.1823	-60.1769	123.011	48.768
501.785	102.507	118.991	25.7426	85.7495	122.67	46.3214	87.1409	101.665	46.731	77.6068	111.083	41.7368	65.2165	120.165	39.7894	65.8457	100.619	39.8425	29.9732	117.062	37.7289	31.8834	96.7474	38.0507	76.1799	121.903	20.511	76.951	101.505	21.4878	39.9224	121.489	15.5476	37.2143	97.3866	12.545	47.6803	108.926	39.4648	13.3053	108.257	30.2286	-23.2614	115.622	40.0896	-60.1689	122.91	48.5744
501.819	102.503	118.991	25.8265	85.7285	122.661	46.3303	87.0725	101.473	46.7841	77.6055	111.032	41.7519	65.1789	120.11	39.7952	65.8375	100.599	39.8666	29.9732	117.062	37.7289	31.8834	96.725	38.0507	76.1791	121.983	20.4871	76.951	101.505	21.4878	39.8455	121.482	15.5313	37.2761	97.3975	12.545	47.6322	108.916	39.4648	13.315	108.238	30.204	-23.2614	115.622	39.8804	-60.0247	122.879	48.5335
501.852	102.482	118.991	25.8448	85.6007	122.642	46.3331	87.0472	101.446	46.7895	77.4459	111.01	41.921	65.1451	120.094	39.7952	65.8283	100.599	39.8666	29.9541	117.051	37.6417	31.8693	96.7141	38.0507	76.1791	121.983	20.4871	76.9648	101.493	21.4878	39.8455	121.482	15.5217	37.2894	97.3975	12.5333	47.6122	108.884	39.4648	13.3181	108.238	30.1231	-23.2614	115.622	39.7369	-60.0247	122.842	48.3469
501.885	102.358	118.996	25.8665	85.5655	122.642	46.3739	87.0143	101.446	46.7933	77.3497	110.96	41.9422	65.1436	120.094	39.7986	65.7965	100.599	39.9133	29.9541	117.032	37.6328	31.8693	96.6576	38.0553	76.0427	121.936	20.4871	76.951	101.493	21.4857	39.8455	121.477	15.4961	37.3311	97.3866	12.4789	47.6112	108.872	39.4648	13.3188	108.106	30.0562	-23.2609	115.536	39.7313	-60.0247	122.832	48.2599
501.919	102.325	119.021	25.8684	85.1947	122.661	46.3507	86.7698	101.446	46.7933	77.1908	110.96	41.9729	64.9652	120.094	39.7986	65.6449	100.59	39.9322	29.9541	117.024	37.5991	31.8693	96.6546	38.0553	76.02	121.936	20.4871	76.9324	101.493	21.4857	39.8494	121.446	15.5217	37.3458	97.383	12.4789	47.6112	108.83	39.3941	13.3249	108.106	30.0416	-23.2504	115.43	39.6684	-60.0247	122.806	48.2508
501.952	102.251	119.021	25.8684	85.1918	122.566	46.3507	86.7676	101.446	46.7933	77.0711	110.96	41.9729	64.8753	120.089	39.7986	65.6065	100.58	39.9322	29.9541	116.893	37.5499	31.8693	96.6546	38.0553	75.9671	121.936	20.4871	76.9298	101.493	21.4726	39.9224	121.477	15.5217	37.3572	97.3298	12.4789	47.5216	108.819	39.3901	13.3249	108.106	30.0391	-23.2439	115.43	39.6515	-60.0125	122.604	47.9125
501.985	102.16	119.098	25.8684	85.0916	122.566	46.3331	86.7676	101.446	46.7933	77.0192	110.96	41.9729	64.7629	120.089	39.7986	65.5845	100.58	39.9322	29.9609	116.893	37.5297	31.9072	96.6546	38.0553	75.8998	121.936	20.4684	76.9286	101.493	21.4601	39.93	121.482	15.5217	37.3711	97.3286	12.4789	47.4441	108.802	39.3618	13.3725	108.106	30.0391	-23.2439	115.43	39.6336	-59.9511	122.604	47.8647
502.019	102.155	119.155	25.8684	85.0133	122.566	46.2994	86.7676	101.446	46.7895	76.9862	110.96	41.9422	64.7508	120.089	39.7952	65.5762	100.58	39.9133	29.9609	116.893	37.5193	31.9164	96.6546	38.0553	75.8238	121.936	20.4393	76.9265	101.493	21.4434	39.9633	121.489	15.5313	37.4132	97.3125	12.4789	47.4396	108.802	39.3474	13.3725	108.106	30.0151	-23.2504	115.43	39.4354	-59.9411	122.604	47.86
502.052	102.136	119.308	25.8684	84.944	122.566	46.2994	86.7676	101.446	46.7841	76.9779	110.96	41.921	64.6542	120.089	39.7894	65.5762	100.58	39.8666	29.9609	116.884	37.4954	31.9235	96.6576	38.0553	75.6539	121.983	20.4049	76.9265	101.493	21.4239	39.9633	121.489	15.5313	37.447	97.2919	12.4789	47.2741	108.802	39.3311	13.4053	108.106	29.997	-23.2504	115.43	39.3753	-59.9262	122.604	47.8335
502.085	102.131	119.369	25.8684	84.9411	122.566	46.2994	86.7583	101.446	46.731	76.9618	110.96	41.7368	64.5097	120.089	39.7502	65.5762	100.58	39.8425	29.9732	116.881	37.4782	31.9237	96.7055	38.0553	75.5135	121.983	20.3805	76.9324	101.542	21.3169	39.9633	121.504	15.5016	37.4569	97.3052	12.4789	47.2702	108.819	39.3287	13.4279	108.106	29.9247	-23.2396	115.43	39.3663	-59.9207	122.604	47.7092
502.119	102.022	119.422	25.8684	84.8644	122.566	46.2994	86.7263	101.446	46.6935	76.937	110.96	41.6784	64.46	120.11	39.7316	65.5762	100.58	39.8419	29.993	116.828	37.4509	32.0006	96.7141	38.0553	75.5042	121.986	20.3771	76.9324	101.616	21.2896	39.9633	121.504	15.4805	37.6848	97.3052	12.5333	47.2702	108.819	39.3287	13.4409	107.988	29.9238	-23.226	115.37	39.3456	-59.918	122.572	47.7064
502.152	101.779	119.424	25.8665	84.5785	122.566	46.2994	86.7263	101.692	46.5983	76.9328	110.96	41.6712	64.4213	120.119	39.7223	65.5762	100.58	39.8395	29.9934	116.798	37.4063	32.0353	96.7141	38.0507	75.3951	122.023	20.3499	76.9324	101.625	21.1707	39.9656	121.518	15.4463	37.8257	97.3052	12.5333	47.2702	108.83	39.3287	13.578	107.934	29.8632	-23.1929	115.368	39.301	-59.9038	122.513	47.5448
502.185	101.05	119.443	25.7426	84.393	122.85	46.2557	86.7263	101.812	46.598	76.9328	110.997	41.6638	64.3821	120.174	39.7029	65.5762	100.599	39.7736	30.0462	116.709	37.3542	32.0929	96.7141	38.0507	75.1357	122.034	20.2238	76.9324	101.758	21.1323	40.0932	121.504	15.4463	38.4947	97.3052	12.5502	47.2702	108.872	39.3287	13.6081	107.934	29.695	-23.1548	115.357	39.2045	-59.8988	122.448	47.462
502.219	95.635	119.653	24.1551	82.5961	122.865	45.1507	86.7263	102.947	44.9787	76.9328	111.203	41.4151	64.0356	120.191	39.3132	65.5762	100.624	39.4827	30.0495	116.685	36.9532	32.7737	96.7141	37.9033	74.38	122.054	20.1458	76.9796	103.009	20.3313	40.0938	121.504	15.4463	38.568	97.3052	12.7708	47.2702	108.88	39.3287	13.9015	107.934	29.4753	-23.1016	115.357	39.0049	-59.1499	122.358	46.6927
502.252	94.1814	121.397	20.9745	80.7175	124.577	43.0173	86.7263	105.944	42.9947	76.9328	113.042	39.7984	64.0356	120.229	39.3132	65.5762	100.963	39.4827	30.0527	116.56	36.7772	32.9488	96.7055	37.7971	73.1133	122.216	20.0175	77.1308	104.494	18.1771	40.0962	121.504	15.4642	38.881	97.3052	12.6078	47.2702	108.916	39.3287	14.0197	107.934	29.433	-22.8954	115.357	38.4815	-59.0898	122.348	45.0511
502.285	94.1814	123.323	20.9745	79.6552	125.973	43.0173	86.7583	107.786	42.9947	76.9328	114.201	39.7984	64.0356	120.738	39.3132	65.5845	101.624	39.4827	30.1283	116.533	36.46	33.1272	96.6576	37.7167	73.1133	122.766	19.4898	77.1426	105.22	17.7977	40.0962	121.504	15.4805	38.9757	97.383	12.4789	47.2741	108.927	39.3287	14.37	107.934	29.3449	-22.8662	115.357	37.8861	-58.701	122.326	42.5238
502.319	94.1814	125.632	20.9745	79.6552	128.242	43.0173	87.1008	110.345	42.9947	76.937	115.601	39.7984	64.0356	121.745	39.3132	66.1291	102.94	39.4827	30.175	116.466	36.4288	33.248	96.6168	37.5688	73.1133	123.818	19.136	77.1436	106.109	17.6393	40.256	121.518	15.5016	39.1545	97.3975	12.4075	47.4396	108.927	39.3287	14.4462	107.928	28.8737	-22.7636	115.344	37.5177	-57.9963	122.316	42.5238
502.352	94.1814	129.772	20.9745	79.6552	131.006	43.0173	87.1342	114.123	42.9947	76.9618	117.92	39.7984	64.0356	122.624	39.3132	66.3433	104.592	39.4827	30.2588	116.466	36.4288	34.1549	96.6168	37.5688	73.1133	125.704	19.0478	77.1436	110.381	17.6393	40.4234	121.518	15.6524	39.6087	97.4282	12.3371	47.5216	109.155	39.3287	14.5003	107.903	28.8631	-22.6704	115.321	37.5177	-57.8148	122.253	42.5238
502.385	94.1814	136.265	20.9745	79.6552	135.232	43.0173	87.2204	121.484	42.9947	76.9618	122.356	39.7984	64.0356	124.352	39.3132	68.92	108.179	39.4827	30.7475	116.466	36.3776	36.7477	96.6168	37.517	73.1133	128.961	19.0478	79.1944	114.698	17.6393	40.4398	121.738	15.6524	45.3177	97.8084	12.188	48.5718	109.515	39.4299	16.4949	107.903	28.843	-20.7095	113.554	37.515	-55.7215	120.015	42.5238
502.419	94.1814	138.363	20.9745	79.6552	137.19	43.0173	87.2533	123.792	42.9947	76.9779	124.685	39.7984	64.0356	125.776	39.3132	70.0872	110.511	39.4827	31.9613	116.466	36.3212	38.4148	96.7055	37.3361	73.1133	130.924	19.0478	80.8389	118.393	17.6393	42.2878	121.753	15.6524	52.2602	98.2837	11.9916	49.6732	109.545	39.9115	18.2615	107.903	28.6084	-19.6752	107.764	36.887	-53.2215	109.267	41.7906
502.452	94.1814	142.035	20.9745	79.6552	138.399	43.0173	87.6906	123.792	42.9947	76.9923	126.702	39.7984	64.0356	126.693	39.3132	70.8445	111.782	39.4827	33.0888	116.466	36.2917	39.5786	96.8116	37.1693	73.1133	133.07	19.0478	81.1747	119.456	17.6393	43.6914	121.827	15.6524	54.2538	98.927	11.8287	51.0034	110.116	40.1809	19.8649	108.128	28.4386	-17.0154	107.197	35.7581	-50.0988	97.9325	41.3032
502.485	94.1814	142.035	20.9745	79.6552	138.515	43.0173	89.1661	123.792	42.9947	77.5271	128.011	39.7984	64.0356	127.07	39.3132	72.0417	112.204	39.4827	33.488	116.466	36.2498	41.8669	96.8321	37.1128	73.1133	134.303	19.0478	83.1278	121.384	17.6393	43.7426	121.848	15.5016	54.2538	99.0512	11.7909	51.6005	110.146	40.4062	20.8209	108.298	28.3891	-14.1965	107.197	35.3776	-48.3427	96.9747	41.0527
502.519	94.1814	142.035	20.9745	79.6552	138.515	43.0173	89.4206	123.792	42.9947	78.0901	128.011	39.7984	64.7868	127.657	39.4654	72.0417	113.737	39.5193	34.8442	116.466	36.0726	43.0977	96.8432	36.5684	73.1133	136.478	19.0478	85.3026	121.956	17.6393	44.0843	121.9	15.4642	54.2538	99.6786	11.74	52.683	110.687	40.4217	22.7357	108.406	28.3585	-12.5245	107.14	35.3612	-47.1522	96.9648	40.8439
502.552	96.6456	142.035	24.7115	79.6552	138.515	43.9708	90.1597	123.792	43.7776	79.5224	128.011	41.8335	64.9004	128.198	40.7654	72.0417	115.187	40.203	36.8044	116.466	36.0574	43.0977	96.8882	36.4434	74.151	138.469	19.0478	86.1529	121.956	17.6393	45.4505	121.964	15.3559	54.2538	100.555	11.5488	53.5687	110.831	40.9155	25.3129	108.406	28.3218	-11.3551	107.14	35.1047	-46.1803	95.922	40.0286
502.585	99.1151	142.035	30.2413	80.6683	138.515	45.5267	90.1597	123.792	44.3956	79.5224	128.011	42.8839	64.9004	129.597	42.0072	72.0417	115.752	40.7199	38.0807	116.466	36.0574	43.0977	97.3183	36.4434	77.6868	140.176	19.0478	87.3304	121.956	17.7977	48.4686	122.707	15.2555	54.2538	102.171	11.3624	53.5687	112.001	41.1047	27.9273	108.406	28.2118	-7.56848	107.14	35.1047	-46.1803	95.7207	40.0286
502.619	102.858	142.035	33.3022	82.5868	138.515	49.0333	90.1597	123.792	46.9647	79.5224	128.011	44.7089	64.9004	131.512	42.9072	72.0417	115.752	42.1518	38.0807	116.911	36.0574	43.0977	100.613	36.4434	81.1427	140.176	19.0478	87.3304	121.956	18.7274	49.6974	124.43	14.8614	54.2538	102.293	11.2968	53.5687	114.748	42.0694	27.9678	108.406	28.1067	-7.54736	107.14	35.1047	-46.1803	95.4744	40.0286
502.652	104.152	142.035	38.4427	82.5868	138.515	51.3132	90.1597	123.792	49.0326	79.5224	128.011	46.1192	64.9004	131.676	43.7467	72.0417	115.752	43.1542	38.0807	119.799	35.9964	43.0977	103.464	36.4434	81.7408	140.176	20.8904	87.3304	121.956	22.6672	50.6569	128.179	14.6326	54.2538	102.44	10.5942	53.5687	117.119	42.1379	28.0363	109.041	26.0401	-7.54736	107.14	35.1047	-46.1803	95.4744	40.0286
502.685	104.857	142.035	41.5966	82.5868	138.515	53.6761	90.1597	123.792	51.8213	79.5224	128.011	48.7599	64.9004	131.676	45.1581	72.0417	115.752	44.7434	38.0807	122.568	35.0822	43.0977	104.834	35.3203	82.0689	140.176	23.9377	87.3304	121.956	24.4633	50.6637	130.308	14.3381	54.2538	102.44	8.65099	53.5687	118.105	42.1379	28.0503	113.916	24.426	-7.54736	107.14	32.6111	-46.1803	95.4744	40.0286
502.719	104.869	142.035	46.4556	82.5868	138.515	54.3887	90.1597	122.522	52.7615	79.5224	128.011	50.0299	64.9004	131.676	45.8024	72.0417	115.771	45.7613	38.0807	124.675	34.648	43.0977	105.241	35.2022	82.61	140.176	24.5941	87.3304	122.051	25.5656	50.6637	131.038	14.1887	54.2538	102.44	8.33456	53.5687	118.46	42.1379	28.094	114.791	23.6231	-7.54736	107.14	29.7716	-46.1803	95.3748	34.8476
502.752	104.869	140.775	48.9109	82.5868	138.515	55.5231	90.1597	119.603	54.0385	79.5224	128.011	50.863	64.9004	131.679	45.9219	72.0417	115.771	46.0658	38.0807	124.874	34.212	43.0977	105.728	35.0023	82.6111	140.176	24.7936	87.4057	122.212	25.9042	50.6637	131.038	14.0269	53.7461	102.458	8.17461	53.5687	118.835	42.1379	28.0991	115.352	23.3176	-7.54736	107.197	28.9024	-46.1803	95.3126	34.4658
502.785	104.869	139.382	49.0407	82.5868	137.63	56.5389	90.1597	118.13	54.7855	79.5224	127.256	51.4172	64.9004	131.679	46.0449	71.4076	115.804	46.1439	38.1216	124.874	34.1064	43.0977	105.876	34.8625	82.6677	140.257	24.7977	87.4712	122.379	25.9099	50.6637	131.067	13.621	53.5728	102.524	8.06172	53.5687	118.854	42.1379	28.1636	115.461	23.14	-7.54736	107.222	28.3083	-46.1803	95.3399	34.1876
502.819	104.869	138.728	49.0423	82.5868	137.372	56.863	90.1597	117.995	54.9344	79.5224	127.232	51.5958	64.9004	131.679	46.185	71.1681	115.844	46.2127	38.1216	124.874	33.695	42.8335	106.147	34.274	82.6677	140.378	24.7977	87.4712	122.372	26.0979	50.6637	131.067	13.554	53.5728	102.551	7.85978	53.5687	118.854	42.1923	28.1707	115.578	22.5517	-7.54736	107.332	27.5945	-46.1803	95.3399	32.147
502.852	104.869	138.607	49.089	82.5868	137.366	57.1101	90.0191	117.995	54.9994	79.4031	127.13	51.6392	64.7597	131.679	46.1888	71.1365	115.864	46.3623	38.1216	124.874	33.3729	42.8335	106.272	34.0236	82.6677	140.378	24.7977	87.4712	122.372	26.0979	50.6637	131.067	13.527	53.5728	102.566	7.81413	53.4182	118.854	42.1923	28.1708	115.627	22.0474	-7.54736	107.734	25.7993	-46.4797	95.3748	31.0164
502.885	104.869	138.567	49.0971	82.5868	137.35	57.2858	89.9433	117.995	55.0393	79.3219	127.13	51.714	64.6514	131.679	46.2177	71.1064	115.844	46.3629	38.0807	124.874	33.171	42.8223	106.292	33.9351	82.6677	140.378	24.7977	87.4057	122.372	26.1445	50.6637	131.067	13.4914	53.5728	102.619	7.72777	53.3734	118.854	42.1923	28.242	115.641	21.7855	-7.56848	107.77	25.3598	-46.903	95.4064	30.971
502.919	104.869	138.541	49.1508	82.2993	137.328	57.4453	89.7896	117.995	55.1884	79.0731	127.13	51.7759	64.5252	131.679	46.2412	71.0094	115.844	46.4312	38.0797	124.874	33.1692	42.7901	106.309	33.9118	82.7047	140.292	24.7977	87.3485	122.372	26.1681	50.6637	131.067	13.4896	53.5728	102.619	7.69298	53.0966	118.854	42.2187	28.2156	115.644	21.7784	-7.7675	107.804	25.2811	-46.903	95.4643	30.971
502.952	104.869	138.504	49.5576	82.2444	137.241	57.4641	89.7845	117.995	55.3276	79.0014	127.13	51.7919	64.3624	131.676	46.2415	70.8662	115.804	46.549	38.0413	124.874	32.9292	42.7773	106.332	33.7737	82.7047	140.246	24.8032	87.3361	122.372	26.1747	50.6569	131.067	13.4784	53.5728	102.619	7.62046	53.0365	118.854	42.2583	28.1708	115.644	21.7582	-7.87388	107.914	25.2811	-46.903	95.4744	30.971
502.985	104.869	138.462	49.5936	81.9993	137.236	57.6392	89.627	117.992	55.6298	78.9599	127.116	52.034	64.1656	131.628	46.2429	70.8247	115.771	46.6156	38.0069	124.874	32.8806	42.7713	106.349	33.755	82.7047	140.176	24.8385	87.3344	122.372	26.2163	50.5897	131.067	13.4487	53.5728	102.619	7.57398	53.0237	118.854	42.2583	28.1708	115.68	21.754	-7.93108	107.953	25.2788	-46.9196	95.4744	30.9444
503.019	104.699	138.289	49.7084	81.8541	137.216	57.7194	89.3039	117.981	55.7238	78.8574	127.074	52.1083	64.153	131.609	46.2474	70.7928	115.752	46.6443	38.0066	124.893	32.8748	42.7677	106.356	33.698	82.7047	140.106	24.8916	87.3304	122.372	26.2309	50.5403	131.095	13.4298	53.5728	102.619	7.49872	53.0221	118.854	42.2583	28.1708	115.683	21.7201	-7.93597	108.089	25.2481	-46.9646	95.4744	30.938
503.052	104.667	138.252	49.7107	81.7787	137.205	57.8046	89.1935	117.79	55.7297	78.8359	127.063	52.3088	64.1485	131.54	46.2672	70.7135	115.703	46.7306	38.0052	124.917	32.8505	42.7634	106.365	33.6303	82.7047	140.087	24.895	87.3304	122.379	26.2163	50.4881	131.095	13.3072	53.5728	102.777	7.26044	52.9729	118.835	42.2187	28.1708	115.721	21.6673	-7.9535	108.107	25.2381	-46.9646	95.4744	30.8932
503.085	104.661	138.036	49.7107	81.7122	137.123	57.8117	89.1752	117.783	55.742	78.7877	127.049	52.3407	64.1474	131.512	46.3323	70.6967	115.669	46.7377	37.9953	124.893	32.776	42.7599	106.388	33.583	82.6983	140.075	24.895	87.3002	122.393	26.2163	50.4854	131.095	13.124	53.5612	102.798	7.23403	52.9686	118.651	42.1923	28.1708	115.741	21.6014	-7.9535	108.117	25.2231	-46.9646	95.4744	30.8653
503.119	104.448	137.936	49.7284	81.4911	137.104	57.8638	89.1687	117.684	55.9193	78.7698	127.049	52.4054	64.1372	131.499	46.4235	70.5962	115.662	46.8717	37.9915	124.893	32.6821	42.7277	106.393	33.5739	82.6677	140.057	24.895	87.2992	122.403	26.1681	50.4854	131.095	13.1133	53.5612	102.817	7.22388	52.9619	118.58	42.1808	28.1707	115.745	21.4469	-7.95436	108.209	25.1972	-47.0666	95.5053	30.853
503.152	104.349	137.936	49.7433	81.4312	137.058	57.8804	89.1108	117.683	56.0562	78.632	127.049	52.4135	63.9236	131.497	46.4239	70.5532	115.654	46.8899	37.9837	124.893	32.6821	42.7119	106.401	33.5299	82.6652	140.049	24.895	87.2871	122.403	26.1445	50.4854	131.095	13.0939	53.5612	102.882	7.1943	52.9086	118.572	42.1622	28.1636	115.745	21.3355	-7.96317	108.22	25.1558	-47.0698	95.5053	30.8276
503.185	104.318	137.936	50.0756	81.2961	136.994	58.0443	88.9058	117.683	56.2029	78.4359	127.049	52.4354	63.6944	131.378	46.4587	70.1923	115.654	46.8899	37.9505	124.893	32.6821	42.7051	106.424	33.5175	82.6409	140.026	24.895	87.2871	122.403	26.0979	50.4854	131.095	13.0889	53.5612	102.934	7.18859	52.6091	118.552	42.1622	28.1467	115.741	21.327	-7.96317	108.22	25.1203	-47.0698	95.5053	30.8276
503.219	104.141	137.936	50.2449	81.1604	136.939	58.0443	88.8712	117.683	56.2045	78.3038	127.049	52.4558	63.4607	131.335	46.4587	70.0788	115.654	46.8899	37.9017	124.893	32.6821	42.6406	106.424	33.5175	82.635	140.012	24.895	87.2871	122.403	26.053	50.4854	131.095	13.0504	53.5612	102.966	7.18208	52.3893	118.548	42.1622	28.094	115.721	21.3127	-7.96541	108.245	25.1149	-47.0698	95.4908	30.8276
503.252	103.923	137.917	50.2449	81.0619	136.85	58.0443	88.4907	117.661	56.2045	78.1066	127.01	52.4558	63.2807	131.281	46.4781	70.0472	115.638	46.8899	37.8873	124.893	32.6821	42.3918	106.393	33.5175	82.635	139.965	24.8916	87.286	122.403	25.9099	50.4854	131.095	13.0504	53.5612	102.972	7.17092	52.3618	118.537	42.1808	28.0769	115.683	21.2993	-7.96779	108.258	25.1149	-47.0666	95.4908	30.8276
503.285	103.82	137.521	50.2449	81.0619	136.704	58.0443	88.3547	117.084	56.2045	77.8974	126.8	52.4558	63.1764	131.221	46.4994	69.9432	115.626	46.8899	37.8873	124.893	32.6821	42.3242	106.424	33.5299	82.635	139.953	24.8819	87.286	122.403	25.9099	50.4854	131.095	13.0476	53.5612	103.052	7.16887	52.3326	118.53	42.1923	28.0482	115.683	21.2872	-7.9852	108.273	25.0626	-46.93	95.5053	30.8276
503.319	103.762	137.032	50.2449	81.0619	136.156	58.0443	88.0236	116.774	56.2045	77.7992	126.42	52.4558	63.1764	131.081	46.5071	69.9348	115.51	46.8899	37.8873	124.917	32.6821	42.276	106.437	33.5299	82.635	139.792	24.7977	87.259	122.393	25.9092	50.4881	131.283	12.9515	53.5612	103.052	7.12685	52.3197	118.53	42.2187	28.0448	115.721	21.2865	-7.99772	108.289	25.0572	-46.93	95.524	30.8276
503.352	103.712	136.656	50.2449	81.0619	135.64	58.0443	87.8622	116.383	56.2045	77.7176	126.261	52.4558	63.1764	130.914	46.5071	69.9093	115.346	46.8899	37.8873	124.982	32.6821	42.2738	106.437	33.5299	82.635	139.79	24.7745	87.2566	122.393	25.8679	50.5097	131.313	12.9515	53.4822	103.052	7.12685	52.2769	118.53	42.2317	28.0411	115.745	21.238	-7.99772	108.291	25.0115	-46.93	95.5583	30.8276
503.385	103.709	136.232	50.2449	81.0619	135.604	58.0443	87.8301	116.121	56.2045	77.7176	126.059	52.4354	63.1764	130.892	46.5071	69.8871	115.261	46.8899	37.8873	125.001	32.6821	42.2462	106.554	33.5739	82.635	139.454	24.7745	87.1203	122.393	25.8559	50.5403	131.353	12.9235	53.4771	103.093	7.10779	52.2769	118.537	42.2682	27.9723	115.945	21.238	-8.003	108.464	24.9699	-46.93	95.5585	30.7801
503.419	103.707	135.981	50.2449	81.0619	135.514	58.0443	87.7017	116.113	56.2045	77.7176	125.834	52.4354	63.1764	130.722	46.5071	69.8805	115.188	46.8899	37.8873	125.01	32.7715	42.2034	106.587	33.5739	82.6554	139.319	24.7745	87.0889	122.325	25.8013	50.6149	131.353	12.919	53.2956	103.103	7.10305	52.2769	118.548	42.2785	27.96	115.964	21.2315	-8.00793	108.488	24.9314	-46.93	95.5787	30.7715
503.452	103.693	135.888	50.2449	81.0619	135.49	58.0443	87.636	116.047	56.2045	77.7176	125.783	52.4354	63.1764	130.692	46.4994	69.8583	115.174	46.8669	37.8873	125.019	32.7963	42.1593	106.63	33.6303	82.6554	139.315	24.7745	87.0268	122.284	25.7118	50.6292	131.353	12.908	53.1485	103.109	7.07502	52.2769	118.537	42.2936	27.947	116.081	21.2315	-8.09568	108.516	24.9045	-46.93	95.6882	30.7652
503.485	103.555	135.81	50.2449	81.0619	134.823	57.9832	87.551	115.545	56.2045	77.7176	125.528	52.4354	63.1764	130.662	46.4781	69.5229	114.728	46.5037	37.8873	125.093	32.8435	41.9682	106.705	33.7617	82.6554	138.984	24.7008	86.8721	121.638	25.6668	50.727	131.353	12.8975	52.932	103.109	7.07221	52.2769	118.53	42.3299	27.9172	116.096	21.2315	-8.1103	108.568	24.8657	-47.0291	95.7753	30.6217
503.519	102.854	131.654	44.7647	81.0619	134.492	57.3418	86.5482	115.212	54.5342	77.7176	124.39	50.9713	63.1764	130.586	46.4781	68.3106	114.27	46.3623	37.8873	125.319	32.9664	41.6486	106.737	34.1328	82.6554	138.437	24.1154	86.8177	120.116	25.58	50.7355	131.353	12.8683	52.7499	103.148	7.01819	52.2769	118.508	42.6226	27.8674	116.107	21.2315	-8.20511	108.723	24.8336	-47.0291	96.1954	30.3763
503.552	100.505	124.851	38.3834	83.2126	131.896	54.8701	84.0851	112.773	52.3654	77.7176	122.508	50.19	63.1764	130.01	46.4587	65.5732	112.33	45.6564	37.9073	125.511	33.6836	40.8095	106.753	34.3691	83.1596	135.653	23.9681	84.0461	117.154	23.7971	51.0805	131.353	12.847	51.7348	103.148	6.9943	52.2769	118.504	42.6226	27.4927	116.149	21.2315	-8.5035	109.976	24.8336	-47.0291	97.9343	28.9462
503.585	98.0154	116.162	32.0444	86.3206	125.01	52.4406	82.5799	107.441	49.4702	77.7176	119.196	48.124	64.8635	129.009	46.4459	64.9625	111.262	45.3541	38.969	125.511	34.3432	40.8095	106.753	34.5258	83.3124	130.792	23.7048	79.2646	111.611	23.0169	53.4907	131.353	12.736	50.5455	103.148	6.91951	52.3197	118.418	42.6226	27.4927	116.809	21.2315	-8.5035	112.438	24.8463	-46.93	101.419	28.4784
503.619	97.4202	104.052	29.1204	87.9197	118.777	48.9525	82.3653	102.676	47.2672	77.7176	114.663	46.5214	68.9194	126.014	45.6036	64.9625	109.359	43.5744	39.7236	125.511	34.5498	40.8095	106.737	34.6372	83.3331	123.39	21.3138	76.9934	106.013	19.1689	57.0809	131.353	12.736	50.5455	103.109	6.88989	52.3197	118.356	42.6226	27.4927	117.67	21.2315	-8.5035	113.251	24.8463	-46.9281	104.278	28.4784
503.652	97.4202	94.2545	22.6725	89.897	110.727	46.2602	81.464	96.1801	42.6834	78.4321	108.16	42.862	72.1098	123.553	44.7608	64.9625	107.48	41.3329	42.568	125.511	35.3937	40.8095	106.705	34.6437	83.9312	117.367	17.8077	76.9934	101.024	17.861	61.1007	131.313	12.847	50.5455	103.052	6.88989	52.3663	118.342	42.6226	27.4927	117.67	21.238	-8.5035	115.715	24.8463	-46.9175	107.647	28.4784
503.685	97.4202	89.0798	22.6725	90.0998	104.275	43.0795	81.464	90.8417	41.3594	78.5718	102.867	41.1186	73.6531	120.199	43.6623	64.9625	104.007	41.3329	44.2213	125.511	35.3957	40.8095	106.694	34.6838	84.2277	113.576	17.8077	76.9934	98.0453	17.861	61.6183	130.622	12.847	50.5455	103.052	6.88989	53.842	118.224	42.7719	27.4927	117.67	21.2595	-8.5035	117.808	24.8463	-46.8928	110.456	28.4784
503.719	97.4202	83.8515	22.6725	90.1895	99.5104	43.0795	81.464	86.368	41.3594	78.7237	99.8132	41.1186	74.0156	117.261	43.6623	64.9625	101.017	41.3329	45.4286	125.511	35.4052	40.8095	106.694	34.7081	84.3404	111.074	17.8077	76.9934	95.1311	17.861	62.9535	129.955	12.847	50.5455	103.052	6.88989	54.4091	118.13	43.1927	27.4927	117.67	21.8696	-8.5035	120.19	24.8463	-46.8353	113.131	28.4784
503.752	97.4202	80.3292	22.6725	90.5999	96.0485	43.0795	81.464	83.954	41.3594	79.0457	96.9213	41.1	75.0529	114.324	43.5026	64.9625	99.3787	41.3329	46.5068	125.511	35.6893	40.8095	106.694	34.7875	84.3594	108.079	17.8077	76.9934	93.5221	17.861	63.5031	129.392	12.847	50.5455	103.031	6.88989	55.3126	116.36	43.3217	27.4927	117.67	21.9995	-8.5035	121.481	24.8463	-46.4747	117.964	28.4784
503.785	97.4202	77.1549	22.5396	90.7235	92.3668	43.0795	81.464	80.8061	41.3594	79.2311	93.5379	40.7777	75.7738	111.926	43.2956	64.9625	97.4087	41.3329	47.0411	125.511	35.7341	40.8095	106.694	34.8554	85.5511	104.638	17.8077	76.9934	91.5082	17.861	65.0665	129.251	12.847	50.5455	102.772	6.88989	56.288	114.644	43.3217	27.4927	117.67	22.201	-8.5035	121.481	24.8463	-46.1628	118.853	28.4784
503.819	97.4202	74.9545	22.3632	91.2631	89.5694	43.0795	81.464	78.0135	41.3594	79.5896	91.1463	40.7777	76.8541	109.505	43.2854	64.9625	95.2762	41.3329	48.8528	125.511	35.9391	40.8095	106.694	35.3816	85.7556	103.227	17.8077	76.9934	90.0648	17.861	65.8524	128.987	12.847	50.5455	102.748	6.88989	57.3946	112.743	43.3898	27.4927	117.67	23.4686	-8.5035	121.481	24.8463	-46.0464	118.853	28.4784
503.852	97.4202	69.9108	20.8285	93.2193	84.6987	43.0795	81.464	74.6078	41.3594	80.8235	87.3332	40.7777	78.3809	105.673	43.2678	64.9625	93.0391	41.3329	51.5319	125.236	35.9591	41.3082	106.694	35.9029	87.9957	100.152	17.8077	76.9934	87.0689	17.861	68.2994	128.898	12.8683	50.5455	102.556	7.01819	59.7087	108.727	43.3898	28.8759	117.67	25.226	-7.37822	121.481	27.5511	-43.8398	118.853	28.4784
503.885	97.4202	63.8053	20.8285	96.5389	79.6442	43.0795	81.464	69.0308	41.3594	82.8478	82.3449	40.7777	81.1743	100.541	43.2678	67.2637	87.2872	41.3329	55.1398	122.041	36.8729	45.2213	102.727	37.1597	90.3469	94.6034	17.8077	76.9934	82.8541	17.861	68.98	127.246	13.3899	50.8222	102.398	7.14443	63.4236	103.102	43.3898	32.8524	117.67	28.6156	-3.62186	121.481	33.2719	-38.1458	118.853	37.7194
503.919	99.2994	56.5403	20.8285	98.4688	73.5112	43.0795	81.464	62.7203	41.3594	86.0879	76.3577	40.7777	86.009	93.8103	43.2678	70.5547	81.0678	41.3329	60.2643	116.921	37.9072	48.9267	98.5996	37.7227	94.1071	89.9872	17.8077	77.3623	76.3516	17.861	71.3397	122.527	13.3899	52.1433	98.3206	9.58714	67.4576	98.0114	43.3898	36.7724	117.319	31.4294	1.16888	121.481	38.2397	-32.8218	118.853	41.1593
503.952	99.9149	46.3365	20.8285	100.511	67.1515	43.0795	82.9637	57.6771	41.3594	88.6876	70.179	40.7777	90.3744	86.883	43.2678	74.1073	76.4219	42.1206	65.0284	111.991	40.0472	53.4437	95.8164	39.4827	98.3813	80.4853	18.2803	80.8841	69.0522	19.0455	74.3651	111.1	17.5837	53.9857	93.7611	11.3132	72.0893	93.0953	43.3898	43.1636	114.872	31.6213	6.32993	121.481	40.5688	-29.02	119.386	42.4967
503.985	99.9149	39.5021	22.3632	101.818	58.0749	43.6738	83.7712	51.4462	43.3778	90.8257	63.8628	40.7777	93.9979	80.1281	43.2678	76.1319	70.9532	42.2356	73.8063	107.41	40.8272	59.9803	93.8016	40.5034	102.876	71.1064	19.009	83.2801	62.2929	19.5109	83.8463	105.531	17.6419	57.628	90.46	14.6377	77.1302	88.8882	43.3898	52.1386	113.799	31.8071	17.6102	121.481	40.5688	-16.0673	120.457	42.4967
504.019	99.9149	31.1859	22.4832	101.922	50.241	43.7883	83.7712	43.7081	43.6389	92.9728	57.4678	41.1	97.5934	73.2841	43.2678	79.4251	64.5708	42.3504	80.4768	101.731	40.9107	65.4641	90.2432	40.7475	105.654	63.0698	19.4467	86.159	55.0846	20.4023	92.2634	100.279	17.6738	65.5826	84.5964	16.3576	82.5504	83.8673	43.3898	58.4852	109.741	33.3158	24.6822	121.481	40.5688	-8.71798	121.428	42.4967
504.052	99.9149	23.2244	22.5396	101.922	41.4131	43.7899	83.7712	37.9047	44.1153	92.9728	49.8107	41.2119	101.502	65.5899	43.2956	83.1864	58.7414	42.5976	84.1762	95.1165	42.3397	70.51	84.5362	41.6498	105.654	53.8638	20.2349	86.159	49.6379	20.9835	95.7105	94.5096	17.7526	70.5185	81.5003	16.5073	86.4062	78.0439	43.9812	64.3965	105.102	33.3158	30.5988	119.086	40.5688	-3.96123	121.476	42.4967
504.085	99.9149	16.7116	22.7425	101.922	32.8991	44.7005	83.7712	30.007	44.1409	92.9728	41.9652	41.6392	102.619	56.534	43.5026	85.012	50.2169	42.6205	88.2703	85.7231	42.3482	73.4773	77.5919	41.774	105.654	46.341	20.3754	86.159	44.5202	21.0888	99.951	86.0795	17.9895	75.8443	78.308	16.8626	88.6459	69.8099	44.0135	69.4654	97.1379	33.3158	38.9672	112.714	40.5688	6.93617	121.476	42.4967
504.119	99.9149	11.0059	22.7425	101.922	26.1903	45.0268	83.7712	22.8842	44.4012	92.9728	34.1462	41.7341	102.619	48.6931	43.8351	85.012	44.719	42.6813	91.6955	78.5812	42.5204	76.7105	70.1273	41.7869	105.654	39.7645	21.0078	86.159	38.9877	21.3338	102.06	80.355	18.7064	77.8285	71.77	16.9446	90.9101	62.394	44.19	72.8753	88.7595	33.3158	47.6948	106.598	40.5688	17.7267	121.428	42.4967
504.152	99.9149	5.70693	22.7425	101.922	20.7261	45.0268	83.7712	18.6091	44.4012	92.9728	28.141	42.4901	102.619	42.2557	44.1714	85.012	39.1484	44.1113	93.271	73.6575	42.8933	78.2959	65.6867	41.8678	105.654	32.8786	21.1954	86.159	30.875	21.3338	103.955	72.6515	19.1052	80.2197	64.1846	17.2265	92.2456	56.3538	44.1915	75.6272	85.6115	33.3158	50.7004	106.507	40.5688	21.2371	120.457	42.4967
504.185	99.9149	3.14877	22.7425	101.922	18.3217	45.0268	83.7712	15.6945	44.4012	92.9728	26.4639	43.1927	102.619	39.8569	44.5261	85.012	36.4681	44.23	96.0043	71.1859	43.0519	78.9995	63.3329	41.9952	105.654	29.7546	21.3003	86.159	26.4004	21.3338	106.437	69.8624	19.8172	80.2493	61.0771	17.7761	93.1573	54.4081	45.513	80.036	83.2007	33.3158	56.0438	105.809	40.5688	25.9395	120.357	42.4967
504.219	99.9149	-1.07713	22.7425	101.922	15.1998	45.0268	83.7712	13.4342	44.4012	92.9728	23.9674	43.9338	102.619	37.6295	45.476	85.012	34.1909	44.3909	97.1076	68.0623	43.1907	80.09	61.6249	42.0411	105.654	25.8495	21.3003	86.159	23.4916	21.3338	106.818	64.9347	19.8172	80.2786	59.9225	17.7761	93.1573	52.1936	45.5421	83.0365	81.9894	33.3158	60.3833	105.36	40.5688	29.7418	120.357	41.2562
504.252	97.9353	-2.38867	22.6063	101.922	13.2323	45.0268	83.7712	12.821	44.4012	92.9728	22.1734	43.9338	102.619	35.9674	47.356	85.012	32.9704	44.566	99.5522	66.4932	43.1907	80.09	60.575	42.0411	105.654	23.0885	21.3003	86.159	21.3106	21.3338	106.818	59.6733	19.8172	80.7865	59.6101	17.7761	93.1573	50.4659	46.5272	86.7116	79.3804	33.3158	65.9458	104.926	39.3853	34.1766	120.357	41.1593
504.285	91.8345	-5.45316	22.5396	101.922	9.31284	45.0268	82.39	11.4616	44.1409	92.9728	19.3308	43.9338	102.619	32.2143	47.589	85.012	31.2546	44.3909	99.5522	62.4872	43.1907	80.09	59.0929	42.0411	105.654	20.0949	21.3003	86.159	20.0392	21.3338	106.818	56.4441	19.8172	80.8078	58.9251	17.7761	93.1573	47.7855	47.5996	91.2715	77.7167	33.3158	70.2385	104.157	39.3611	39.6422	118.379	40.7548
504.319	86.4575	-8.97683	22.4832	99.2278	5.76344	45.0268	81.1027	9.70388	44.1409	91.8783	15.2308	43.9338	102.619	27.1342	47.589	85.012	28.884	44.4364	99.5522	58.5489	43.2176	80.09	56.6313	42.0655	103.417	15.5424	21.3003	86.0866	18.1913	21.126	106.818	52.5285	20.3367	80.8506	58.0416	17.571	93.1573	43.1685	48.2578	92.5056	74.3285	33.1814	75.6396	103.179	39.2779	42.9862	118.295	40.7548
504.352	83.0824	-10.7113	22.3632	97.072	0.553984	45.0268	79.0807	6.3917	44.1409	91.2077	10.0671	43.9338	102.619	21.124	47.589	85.012	25.7096	44.4364	99.5522	54.328	43.2448	80.09	54.3441	42.0958	102.88	12.9326	21.3003	85.4243	17.9841	20.9835	106.818	47.0709	20.3367	80.8506	55.4729	17.2265	93.1573	38.6964	48.2651	92.7512	72.0018	33.1814	75.917	102.731	39.2779	45.856	118.092	40.7548
504.385	80.9122	-12.0962	20.8285	93.8806	-3.09463	44.9108	76.4713	4.13792	43.6865	88.7613	8.09581	43.9338	100.865	16.4883	47.589	83.9617	23.3469	44.4364	99.5522	50.298	43.2448	80.09	51.1688	42.0958	102.688	9.33136	21.1954	84.286	16.4193	20.826	106.818	40.879	20.3367	80.9953	48.458	16.9446	93.1573	34.9441	48.3272	92.9059	69.2402	33.1814	76.1875	100.216	39.2779	46.4007	117.032	40.7548
504.419	77.6646	-12.0962	20.6168	91.589	-7.18762	44.9108	74.412	2.16457	43.6865	87.1686	4.9668	43.9338	100.667	13.4195	47.589	83.1568	20.0655	44.4364	99.5522	47.2221	43.2448	80.3305	48.6968	42.0958	100.78	7.13199	21.1954	82.3562	14.7333	20.826	106.818	38.1311	20.3367	81.0176	45.3823	16.8626	93.1573	31.1849	48.3272	94.3105	67.1953	33.177	76.2094	98.1334	39.2779	46.8615	116.884	40.7548
504.452	73.5296	-12.0962	19.5119	86.9061	-8.70103	44.7665	70.4986	2.16457	43.5957	83.0847	3.04678	43.9338	97.1953	10.1899	47.589	80.2876	18.4278	44.4364	99.5522	44.151	43.2448	81.4253	46.9394	42.0958	97.755	4.70154	21.0078	79.6026	13.5766	20.826	106.818	35.8716	20.3367	81.4751	43.6678	16.8203	93.1573	28.4474	48.3272	95.1812	64.888	33.003	77.0829	95.442	39.2498	47.0767	116.884	40.7548
504.485	67.1721	-12.0962	19.2508	81.145	-10.3246	44.5796	67.5672	2.16457	43.5528	78.9631	1.65376	43.9338	93.1621	7.41748	47.589	76.8255	16.9888	44.4364	100.072	41.4101	43.2448	81.8467	44.6198	42.1196	92.4782	1.69193	20.6768	76.3785	12.8229	20.5446	106.818	32.3913	20.3367	81.4833	41.2647	16.6253	91.5165	26.2497	48.3272	95.4068	62.5033	32.9718	78.0854	92.9968	39.1136	47.2956	114.438	40.7548
504.519	61.4173	-12.0962	19.1061	75.9437	-10.3246	43.9381	62.5187	2.16457	43.425	74.203	1.65376	43.2326	88.7439	5.75093	47.589	73.6244	16.9888	44.4364	100.187	39.0796	43.2448	82.6009	43.6075	42.1844	87.4513	-0.127081	20.0093	72.8003	12.8229	19.1428	106.729	31.1804	19.5638	82.2427	40.2564	16.6192	88.3394	24.586	48.3272	95.7263	60.0655	32.8516	78.4542	91.891	39.0189	47.46	114.26	40.7548
504.552	56.4617	-12.0962	18.6148	70.2543	-10.3246	43.3038	57.8129	2.16457	43.3672	69.6819	1.65376	43.096	83.9809	4.19646	47.589	69.9697	16.9888	44.3909	100.189	36.6522	43.176	83.5559	43.2789	42.1844	84.3523	-1.43673	19.9346	68.6972	12.8229	18.6845	106.363	29.0355	19.5057	82.3153	39.4788	16.5073	84.9808	23.8974	48.3272	95.9264	58.9277	32.7471	78.7341	90.2062	38.3788	47.9244	114.036	41.1632
504.585	53.1499	-12.0962	18.4213	67.4098	-10.3246	43.2709	54.8399	2.16457	43.0053	67.0928	1.65376	42.6679	80.7782	2.91558	47.3228	68.6095	16.9888	44.3018	100.189	35.0759	42.9784	83.8446	42.2665	42.1844	81.1717	-3.59228	19.4904	66.8127	12.8229	18.5266	103.804	26.1741	19.5045	82.8973	36.643	16.5073	83.4222	22.906	48.3272	96.3856	57.1688	32.735	80.8125	88.6812	38.9569	52.3595	113.99	41.2562
504.619	50.8813	-12.0962	18.4004	65.2062	-10.3246	43.1237	52.8747	2.16457	42.9992	64.7009	1.65376	42.5389	79.1409	2.28042	46.8908	66.7752	16.9888	44.2785	100.189	33.0205	42.9784	83.8446	41.556	42.2056	79.227	-4.45366	19.293	65.8889	12.8229	18.474	102.146	21.403	19.2175	82.8973	34.8873	15.8683	82.4786	21.3501	48.3158	96.4253	55.6172	32.735	89.7209	87.4558	39.0189	62.9026	113.816	41.9441
504.652	50.1914	-12.0962	18.1654	64.4688	-10.3246	43.0302	52.0113	2.16457	42.9271	63.0703	1.65376	42.4771	79.0473	2.28042	46.0283	66.3548	16.9888	44.1874	100.189	30.3287	42.9784	83.8446	39.8899	42.3539	78.3089	-4.6293	19.2387	65.495	12.8229	18.3359	99.8325	17.0686	18.9419	82.8973	34.7358	15.1248	82.4737	20.8579	48.2651	97.1425	51.1359	32.7339	95.5427	84.4714	39.0189	72.3824	113.68	42.0137
504.685	48.7139	-11.4995	17.9521	62.815	-10.3246	42.9306	51.7444	2.16457	42.7028	62.9219	1.65376	42.3986	78.8547	2.28042	45.1209	66.3548	16.9888	44.1729	100.189	27.779	42.856	83.8446	39.6833	42.4452	77.9044	-4.6293	18.5255	64.9033	12.8229	18.3061	99.8325	13.9809	18.6325	82.8973	34.7358	14.9753	82.3263	20.7973	48.2578	99.904	48.4204	32.4119	100.562	84.0193	39.0189	77.907	113.639	43.3403
504.719	48.5086	-8.79561	17.7425	61.0167	-10.3246	42.5861	51.4141	3.78488	42.4828	62.2623	1.65376	42.2173	78.0382	2.28042	44.8605	66.3548	16.9888	43.8888	100.189	25.7637	42.6862	83.8446	39.6675	42.4683	76.7265	-4.6293	17.6313	64.7486	12.8229	18.1737	99.8325	11.3796	17.5926	82.8973	34.7358	14.9511	82.3263	20.7808	47.9112	101.993	47.1438	31.9429	105.699	83.9298	39.0189	83.8069	113.639	43.5197
504.752	47.3222	-5.65643	16.9618	59.7609	-10.3246	41.8694	50.5262	7.20113	42.312	61.605	1.65376	42.0245	77.4085	2.28042	44.1587	66.2624	16.9888	43.5407	100.189	25.198	42.5996	83.9258	39.5592	42.4801	76.4763	-4.6293	17.0588	64.3258	12.8229	17.7672	99.8325	9.6531	17.4285	82.8973	34.7358	14.9139	82.3263	20.7689	47.833	103.733	46.1348	31.4515	108.258	82.3974	39.0189	88.3584	113.569	44.2672
504.785	44.9423	-1.54626	16.4471	56.4514	-8.84429	41.8096	49.7301	10.5224	42.2405	60.3192	3.99489	41.7135	75.976	2.07365	43.3667	66.1653	17.8683	43.4957	100.189	24.8041	42.2818	85.6659	39.5161	42.6715	75.1689	-4.83057	15.0533	64.1167	14.174	17.4052	99.8325	9.14108	17.3906	84.5272	34.7358	14.7615	82.2781	20.7393	47.7734	104.198	45.9303	31.3271	109.37	81.3977	39.0189	89.1452	113.263	45.502
504.819	44.0225	-0.226312	16.0201	54.9209	-7.21616	41.8002	49.32	12.0982	42.1961	59.4265	5.59699	41.6268	74.6133	2.03024	43.3013	66.1242	18.9707	42.9815	100.645	24.2376	42.1335	86.3601	39.4855	42.7158	73.9701	-4.83057	14.5496	64.0614	15.1857	17.2521	99.8079	9.09933	17.2238	84.5519	34.7358	14.7615	82.2679	20.6456	47.7658	104.459	45.6454	31.3271	111.003	80.8106	39.0189	93.4573	113.258	45.506
504.852	43.8696	1.88695	15.7205	54.0455	-6.32174	41.7899	48.2838	12.9424	42.1463	58.4998	6.35223	41.5776	74.3786	2.00463	43.2804	66.0291	19.4363	42.7652	100.645	24.2031	41.8774	86.8628	39.3925	42.7519	73.9514	-4.83057	14.403	63.9873	15.8247	17.218	99.8046	9.06113	17.0707	84.973	34.7358	14.7615	82.1012	20.3674	47.7463	105.192	45.3879	31.3271	111.84	79.155	39.0189	97.1517	113.258	45.8024
504.885	43.6824	3.14668	15.7205	53.5933	-4.77756	41.7093	47.9098	14.3882	41.9125	58.1335	7.59558	41.4718	73.7843	2.00463	43.2704	66.0198	19.9952	42.761	100.645	24.203	41.8774	87.1572	39.3191	42.8411	73.9437	-4.83057	13.6821	63.9395	16.5785	17.218	99.7402	8.86749	17.0691	85.3624	34.7358	14.7615	82.0559	20.3276	47.6989	106.077	44.9852	31.3271	113.168	79.1445	39.3189	100.058	113.258	45.8434
504.919	42.7477	3.20618	15.7205	53.2846	-4.43659	41.6701	47.7434	15.258	41.9077	57.9713	7.92247	41.3648	73.4385	2.03024	43.0561	65.9973	20.0116	42.761	100.645	24.198	41.8774	87.1572	39.2373	42.9595	73.9277	-4.83057	13.6821	63.5637	17.0668	17.218	99.731	8.86749	17.0691	85.9354	34.7358	14.7615	81.9731	20.3276	47.6903	106.077	44.9607	31.3271	113.341	79.0042	39.3189	100.407	113.258	46.0686
504.952	42.6896	3.42779	15.5936	53.2113	-4.3608	41.5833	47.7419	15.5317	41.8289	57.9672	7.96287	41.1347	73.4275	2.07365	43.0412	65.9973	20.0406	42.761	100.645	24.1813	41.8774	87.1572	39.1249	42.9924	73.8539	-4.76976	13.6821	63.3771	17.2948	17.218	99.6424	8.86749	17.0691	86.1159	34.8467	14.7615	81.9731	20.3493	47.6893	106.077	44.7777	31.3271	113.358	78.9738	39.3189	100.498	113.258	46.0686
504.985	42.2355	3.61772	15.5876	53.1207	-4.2274	41.5574	47.677	15.5509	41.8255	57.9457	7.99117	41.125	73.3501	2.28042	42.9607	65.6511	20.4286	42.761	100.645	24.1401	41.8774	87.1572	39.1249	43.0176	73.5547	-4.66345	13.6821	63.1303	17.4204	17.218	99.6424	8.83776	17.0691	86.1875	34.8769	14.9139	81.9731	20.3493	47.6776	106.077	44.685	31.3271	113.358	78.9533	39.3189	100.938	112.921	46.1049
505.019	41.865	3.71684	15.5876	52.957	-4.20865	41.4577	47.6416	15.8119	41.8255	57.2264	8.38731	40.7444	73.0418	2.54635	42.9607	65.6025	20.4778	42.761	100.645	24.1296	41.8774	87.1572	39.1249	43.0947	73.3889	-4.6293	13.6821	63.0433	17.4535	17.218	99.6424	8.79849	17.0691	86.1875	34.8769	14.9511	81.9365	20.3493	47.5935	106.077	44.6269	31.3271	113.358	78.9126	39.4623	101.944	112.204	46.4696
505.052	40.9788	3.91369	15.5876	51.2262	-3.99457	41.4498	46.461	15.9293	41.8255	55.5853	8.46944	40.7444	71.4452	2.66626	42.9607	64.7215	20.5374	42.761	100.645	24.0863	41.8774	87.1572	38.9313	43.102	72.5332	-4.59959	13.6821	62.9346	17.7015	17.218	99.6424	8.79573	17.0691	86.1875	34.8769	14.9753	81.8964	20.3493	47.4289	106.077	44.5788	31.3729	113.413	78.6963	39.5804	102.23	112.054	47.3973
505.085	39.5936	4.08248	15.5876	50.7733	-3.78639	41.4498	45.9387	15.9915	41.8255	55.1302	8.51192	40.7444	71.0521	2.70474	42.9607	64.1764	20.6821	42.761	100.645	23.6354	41.8774	87.1572	38.8243	43.1553	71.7005	-4.52947	13.6821	62.2654	17.7137	17.218	99.2877	8.77756	17.0691	86.1875	34.8769	15.1086	81.462	20.3493	47.4091	106.077	43.5034	31.4515	113.423	77.4585	40.1431	102.297	111.947	47.7076
505.119	38.2166	4.80864	15.5936	50.2823	-3.39455	41.3467	45.3752	16.5453	41.8289	54.7308	8.55049	40.7444	70.4062	2.80677	43.0362	63.5028	20.6994	42.761	99.9612	22.9365	41.8774	87.1572	38.2928	43.1899	71.1269	-4.46207	13.6821	61.6349	17.781	17.4052	99.1863	8.68194	17.0691	86.1875	34.8769	15.1464	81.023	20.3276	47.3648	106.077	42.9943	31.9988	113.446	76.7637	40.6571	102.319	111.554	47.9147
505.152	36.5752	7.03719	15.7205	48.6607	-1.92074	41.3038	44.5627	17.9316	41.8289	53.4947	9.30063	40.7444	67.346	2.82729	43.0362	62.1296	21.4253	42.7652	99.5389	22.5491	42.0417	87.1572	37.9045	43.2724	68.9487	-3.5675	13.6821	60.8138	19.0562	17.5067	99.0441	8.6791	17.2238	86.1875	34.8769	15.5574	80.26	20.3187	47.2452	106.077	42.2656	32.3779	113.531	76.5102	40.8629	102.735	111.493	47.9232
505.185	33.5789	12.1674	15.7215	44.9944	-0.346537	40.9661	42.8478	20.9888	41.8255	50.822	10.4662	40.7444	63.7769	3.27457	42.9373	59.8798	22.5439	42.8737	98.1228	21.8279	43.2571	86.7436	37.3185	43.8423	65.043	-3.0247	15.611	59.3221	21.1176	18.4394	98.67	8.6236	17.6172	86.1875	34.8769	16.5568	78.5932	20.2986	47.2434	105.777	42.0185	32.9817	113.639	76.3042	41.2545	102.769	111.014	47.9624
505.219	31.0855	12.1674	15.7215	40.7119	1.007	40.9661	41.358	21.8963	41.8255	48.3419	11.8	40.7444	60.9389	3.27457	42.9203	57.8876	22.5676	42.8737	95.2677	19.7136	43.3743	85.6318	36.1322	43.8423	60.5272	-0.0493179	17.1934	55.6416	21.7658	20.0687	97.4579	8.58001	17.9992	86.1875	34.8769	17.4744	76.5148	20.2894	47.188	105.176	39.9344	34.0146	113.531	73.884	42.4921	102.77	110.018	48.0403
505.252	26.9735	12.1674	15.7598	36.6286	1.007	40.9661	38.1897	21.8963	41.7704	44.4799	11.8	40.7444	56.3546	3.27457	42.9169	54.1301	22.5676	42.9338	92.0048	16.2653	43.3743	83.7868	34.3985	43.8623	56.2993	-0.0493179	17.6483	52.5569	21.7658	21.5288	95.3544	8.52692	19.1293	86.1875	34.8467	18.2544	72.9248	20.1283	47.1539	104.226	36.7719	35.2777	113.446	70.4595	43.7977	102.826	107.159	50.1043
505.285	23.9791	12.1674	16.0572	31.1626	1.007	40.8368	34.7474	21.8963	41.7537	39.7557	11.8	40.6893	50.744	3.27457	42.8833	51.2501	22.5676	42.9338	86.2136	14.2559	43.3743	81.6936	33.4988	43.8623	49.2789	-0.0493179	19.4082	49.4691	21.7658	22.3879	93.0923	8.02687	20.0428	85.65	34.6489	20.2351	68.3662	19.6637	46.7304	102.531	34.4707	36.5321	113.413	64.3602	43.9286	104.876	99.673	53.1907
505.319	18.2913	12.1674	17.4615	27.6792	1.007	40.7155	32.1831	21.8963	41.7537	36.6434	11.8	40.65	46.9155	3.27457	42.8833	47.4836	22.5676	42.9338	80.0296	13.237	43.3743	77.5942	33.094	44.1078	44.4434	-0.0493179	20.6244	45.8209	21.7658	22.3879	89.7623	8.01004	20.0704	83.2182	34.2117	21.0906	63.3836	19.6449	45.9315	99.0017	33.3484	36.5728	113.358	60.4716	44.1635	109.837	92.5854	54.4256
505.352	12.6788	12.1674	18.081	22.2386	1.007	40.205	27.0165	21.8963	41.7053	31.3683	11.8	40.5197	42.1192	3.27457	42.8833	43.548	22.5676	42.9338	77.8066	12.8561	43.3743	75.2178	32.8531	44.1078	40.1724	-0.0493179	20.6244	41.6134	21.7658	22.3879	87.0592	7.90986	20.1928	81.2557	33.8459	21.8279	59.9041	19.3642	45.8572	97.3792	32.4431	36.8338	113.358	57.4387	44.3722	109.837	91.8637	54.5654
505.385	8.39569	12.1674	18.4303	19.6025	1.007	39.792	23.3223	21.8963	41.6337	28.2486	11.8	40.3728	39.4078	3.27457	42.8833	40.0981	22.5676	42.9338	74.4556	12.6373	43.3743	73.6007	32.4083	44.1078	37.2841	-0.0493179	20.6244	37.5197	21.7658	22.3879	79.2982	7.42406	20.1928	73.2433	33.7323	21.8279	58.2272	18.6525	45.7872	95.1431	31.3296	36.8563	113.341	54.9753	44.855	109.837	88.7027	54.6057
505.419	4.28176	12.1674	18.7981	16.2294	1.007	39.792	18.9885	21.8963	41.621	24.6176	11.8	40.2144	35.5674	3.27457	42.8833	36.9257	22.5676	42.9338	70.1963	12.2433	43.3743	69.6436	32.1653	44.1078	34.1282	-0.0493179	20.6244	34.5804	21.7658	22.3879	72.0681	7.03095	22.1371	70.1982	33.1161	21.8279	54.8652	18.5708	45.7779	91.01	29.3042	36.8966	113.023	51.9469	45.0521	109.837	86.6255	54.6291
505.452	-1.71034	12.1674	19.119	12.9144	1.007	39.792	13.023	21.8963	41.621	20.099	11.8	40.2144	32.2261	3.27457	42.6009	33.2328	22.5676	42.9338	66.2651	11.3307	43.3743	65.6845	31.4565	44.1078	29.3916	-0.0493179	20.6244	28.5011	21.7658	22.3879	64.8762	4.9756	22.5407	66.0717	31.9627	21.8279	50.5725	18.4186	45.6008	87.9962	26.8029	36.9337	112.556	48.1214	45.2636	109.837	82.169	54.9333
505.485	-3.78259	8.16793	19.5891	9.44305	1.007	40.205	7.92016	21.8963	41.7053	16.3669	11.8	40.8778	28.5785	3.15965	42.6009	27.4142	22.5676	43.0038	62.7888	9.1472	43.3495	59.891	29.3036	44.1078	26.3064	-0.0493179	21.2669	23.245	21.7658	22.3879	59.344	2.89952	22.5544	59.7253	29.2573	21.8279	46.1488	16.5949	45.5993	81.782	23.4029	37.5002	110.45	42.4464	46.3199	109.837	71.938	55.0664
505.519	-8.47068	-1.68874	20.026	5.73208	-6.62174	40.7155	2.11232	13.2917	41.9252	11.4335	5.9729	41.1729	23.8693	-1.08724	42.8833	21.1215	18.112	43.0038	57.8069	6.11056	43.3743	54.5141	25.4541	44.1078	22.9972	-3.62197	21.8374	19.9974	16.165	22.3879	55.5236	0.173507	22.5544	54.0253	26.8824	21.8279	40.4303	12.5123	45.5993	76.0736	20.5076	37.7137	106.135	38.0741	46.5652	109.837	67.5157	55.6248
505.552	-14.9853	-9.222	20.0351	-0.738236	-12.2492	40.8368	-6.96712	7.87712	41.9714	3.92285	0.0665066	41.251	17.6122	-7.15898	42.9103	13.3796	12.6987	43.4436	50.2032	3.51238	43.3743	45.0718	23.16	44.1078	17.4187	-10.4632	22.1072	11.2751	10.7522	22.5777	52.0141	-1.59486	22.6203	48.0738	24.2173	21.8279	32.5897	9.35188	45.5993	68.6749	19.2262	38.7966	97.8098	35.0753	48.7338	109.837	62.7479	56.4033
505.585	-21.0038	-16.3373	20.1213	-7.28763	-18.8016	40.9661	-13.7027	0.191656	42.4722	-3.38224	-6.11845	41.8125	10.8925	-11.5669	42.9103	4.87475	7.27728	43.4436	43.8217	2.11471	43.3743	37.5632	20.5777	44.1078	12.8626	-14.6211	22.1968	3.55029	6.21778	22.5777	46.7279	-3.76114	22.7234	37.3483	20.3758	21.8279	24.8131	5.96837	45.5993	60.4439	18.0276	38.989	88.6931	34.6035	51.5814	109.837	60.5444	59.9359
505.619	-30.15	-18.9318	20.1974	-12.6423	-24.5308	41.0314	-21.0453	-6.90322	42.8423	-9.82748	-11.4616	41.8376	4.50025	-15.8632	42.9103	-3.29275	1.33906	43.4436	37.0781	0.311626	43.3743	28.6629	17.8883	44.1078	4.77583	-19.3597	22.1968	-4.21194	0.455597	22.3879	38.6949	-6.51194	22.7234	29.4079	16.362	21.8279	16.2031	2.4816	45.6008	51.4314	17.9469	39.1992	78.7553	34.0867	51.5814	101.728	59.8072	61.4556
505.652	-37.0002	-18.9318	20.2419	-20.4623	-24.5308	41.5623	-29.6326	-6.90322	42.8423	-17.2314	-13.7104	41.8419	-2.21749	-20.0281	42.9103	-9.27504	-3.94994	43.4436	29.8442	-1.29178	43.3495	18.7778	14.9376	43.8623	-3.31305	-23.6806	22.1968	-11.6445	-7.63249	22.3879	31.7524	-8.39224	22.7234	17.9158	12.3712	21.0048	9.28044	0.00148411	45.6008	41.2626	15.9539	39.1992	67.1087	33.9321	51.7867	86.0273	59.1898	61.462
505.685	-42.492	-18.9318	20.3155	-26.695	-24.5308	42.2579	-35.5896	-6.90322	42.8423	-23.3919	-13.7104	41.8419	-9.60318	-20.0281	42.6472	-16.471	-3.94994	43.0038	23.0411	-2.48175	43.3104	13.0581	13.2015	43.7957	-12.3149	-24.5348	22.1968	-21.9177	-7.63249	21.9032	20.6792	-10.8724	22.7234	10.8719	10.1898	21.0048	2.52031	-3.62212	45.6008	35.5591	14.5836	39.1992	58.3919	33.1825	51.7867	77.2795	57.4599	61.8566
505.719	-48.6957	-18.9318	20.8686	-31.0923	-24.5308	42.2579	-40.5074	-6.90322	43.2213	-27.3077	-13.7104	41.8376	-12.8368	-20.0281	42.3294	-19.3419	-3.94994	42.8634	18.6538	-4.97516	43.091	10.4163	12.5243	43.7957	-17.8897	-24.5348	22.1072	-26.8581	-7.63249	21.9032	17.0735	-12.3993	22.6203	8.1053	9.06659	21.0048	-0.595616	-4.49279	45.5286	31.8675	12.9815	39.3764	54.0054	32.7941	52.7513	71.875	56.8704	61.9937
505.752	-53.402	-18.9318	22.1154	-36.9539	-24.5308	42.4304	-44.9442	-6.90322	43.232	-32.3168	-13.7104	41.8376	-17.4219	-20.0281	42.3264	-23.2962	-3.94994	42.7824	14.9492	-6.59374	43.091	6.50411	11.0071	43.7957	-23.5213	-24.5348	22.0544	-31.2419	-7.63249	21.9032	11.6472	-15.1192	22.5407	5.46001	7.88469	21.0048	-3.3009	-5.20653	45.5286	29.2617	10.523	39.4139	51.8909	30.4978	53.1082	70.7312	54.3803	64.473
505.785	-59.2011	-18.9318	22.936	-41.8691	-24.5308	42.4304	-48.7526	-6.90322	43.3403	-36.6726	-13.7104	41.8376	-21.5593	-20.0281	41.7598	-26.5894	-3.94994	42.7824	9.65414	-9.72538	43.091	3.59619	7.27316	43.8623	-29.4691	-24.5348	22.0544	-34.9782	-7.63249	21.9032	6.22303	-16.9464	22.4158	1.81009	6.56977	21.0048	-7.81707	-7.07078	45.6008	25.4639	7.22739	39.4263	50.8925	27.9911	53.2835	69.8441	50.0269	66.2485
505.819	-64.7302	-18.9318	23.1237	-49.7179	-24.5308	42.4304	-53.7314	-6.90322	43.3403	-42.3543	-13.7104	41.4167	-29.0099	-20.0281	41.7598	-32.1846	-3.94994	42.5152	5.21042	-11.3022	43.091	-0.38822	5.08967	44.6792	-34.5159	-24.5348	22.0544	-38.924	-7.63249	21.9032	4.03249	-18.2468	22.4158	0.721143	5.88048	21.0048	-12.5335	-7.72957	45.6008	21.311	4.94668	39.5144	46.8777	24.0034	53.804	67.3081	49.4327	66.5147
505.852	-70.204	-18.9318	23.269	-56.8031	-24.5308	42.476	-59.1252	-6.90322	43.3448	-49.4848	-13.7104	41.8419	-36.0212	-20.0281	42.2186	-38.9472	-3.94994	42.5152	-0.982729	-11.8788	43.3104	-5.3512	3.71786	44.8048	-42.1235	-24.5348	22.0544	-45.605	-7.63249	21.9032	0.710753	-18.7347	22.1371	-5.68676	4.68207	21.0048	-19.6913	-7.72957	45.7872	16.3391	3.47171	39.5408	43.329	22.5362	54.7393	64.1806	48.7545	66.7498
505.885	-75.2786	-18.9318	23.7783	-62.4106	-24.5308	43.0403	-63.0009	-6.90322	43.7024	-54.8869	-13.7104	42.2621	-41.4805	-20.0281	42.6472	-42.9591	-3.94994	42.6639	-7.97808	-12.1734	43.3104	-11.8082	3.71786	44.6792	-47.2772	-24.5348	22.0742	-49.1734	-7.63249	22.283	-4.79374	-18.8817	22.1371	-12.1743	3.51928	21.0048	-25.7669	-7.72957	45.7872	9.56154	2.2461	39.5144	38.5754	21.4166	54.7393	60.0295	47.4814	67.0859
505.919	-83.1668	-15.9144	23.8815	-68.888	-24.4051	43.0403	-69.9689	-5.23946	43.7024	-60.1605	-13.7104	42.2621	-47.9837	-20.0281	42.6472	-49.4644	-3.94994	42.6639	-13.5506	-12.1734	43.3104	-17.0719	3.71786	44.6792	-52.8871	-24.5348	22.1072	-55.4725	-7.63249	22.5777	-12.443	-18.8817	22.0602	-18.995	3.51928	21.0048	-31.1532	-7.72957	45.3915	3.88514	2.08397	39.4139	32.9436	21.2164	53.2835	55.128	47.4814	66.7498
505.952	-93.0536	-14.4916	23.8815	-78.0643	-23.2767	43.0403	-78.7871	-5.04546	43.7024	-68.4495	-12.7926	42.2621	-55.6891	-19.9334	42.6472	-56.5879	-3.78123	42.6639	-19.4749	-12.1734	43.3104	-22.7598	3.71786	44.6792	-60.4118	-24.5348	22.5381	-62.5017	-6.58651	22.6027	-17.758	-18.8817	22.0602	-26.2818	3.51928	21.4659	-38.2469	-7.72957	45.3915	-2.00957	1.74716	39.3764	27.5548	20.9842	53.1082	49.3342	46.2485	66.5147
505.985	-102.417	-13.5758	23.8815	-86.4998	-20.8307	43.0403	-87.5165	-4.23281	43.7024	-75.9768	-11.5549	42.2621	-63.7594	-18.4223	42.6472	-64.2146	-3.2108	42.6639	-30.2838	-12.1734	43.3104	-33.0806	3.71786	44.6792	-70.439	-22.0815	22.5381	-72.1757	-5.92346	22.6027	-27.3761	-18.8817	21.7815	-31.893	3.51928	21.6955	-47.1788	-7.72957	45.3915	-10.2606	1.5904	39.3764	19.8222	13.4298	52.9248	38.9522	36.5363	66.5147
506.019	-113.421	-13.0009	23.8815	-98.0463	-20.047	42.476	-98.3033	-3.99814	43.7024	-87.5075	-10.8136	42.2621	-74.7003	-18.1553	42.6472	-74.7742	-3.07081	42.6639	-40.4414	-12.1734	43.3104	-43.2186	3.71786	44.6792	-79.5442	-20.3074	22.5381	-81.6602	-5.35232	22.6027	-38.9537	-18.8817	21.3889	-40.865	3.51928	22.1449	-57.8461	-7.72957	45.3915	-21.5824	0.825758	39.4139	7.29901	12.5184	52.9248	28.9909	34.6563	66.7498
506.052	-124.774	-12.8583	24.0788	-107.847	-19.9524	42.4304	-108.599	-2.45874	43.5911	-97.3279	-10.7931	41.4167	-85.4652	-17.9351	42.2186	-85.8298	-2.50423	42.5152	-51.8551	-12.3211	43.3104	-54.1232	3.71786	44.6792	-90.6052	-20.2135	22.5381	-90.3381	-3.17941	22.7736	-56.413	-18.8817	21.3583	-46.8615	3.51928	22.1449	-68.9653	-7.72957	45.2399	-28.2008	0.451256	39.5144	-2.63623	11.6982	52.9248	21.6192	28.0339	67.0859
506.085	-134.804	-9.25986	24.1875	-118.462	-18.3998	42.4304	-117.389	0.710741	43.3448	-108.82	-7.98043	41.2428	-97.2143	-17.4325	41.4667	-97.9177	-1.97517	42.5054	-63.9944	-12.3211	42.7714	-63.941	3.71786	43.7398	-101.528	-20.1893	22.1072	-101.279	-2.16871	22.8846	-68.0812	-18.8817	20.9607	-64.4774	3.51928	22.1449	-80.7119	-7.72957	45.1198	-44.1517	-0.20613	39.5144	-11.8876	11.3185	52.9248	9.81457	27.1326	67.2189
506.119	-144.952	-7.93247	24.8059	-130.103	-16.2848	42.4304	-128.756	3.14258	43.3448	-118.957	-5.89382	41.2372	-105.716	-15.3092	41.4667	-105.471	0.615059	42.3983	-74.2481	-12.3211	42.5501	-73.5672	3.71786	43.7349	-113.692	-20.1423	22.5398	-111.996	-0.478142	22.948	-75.8734	-18.7347	20.9607	-77.4722	3.51928	22.1449	-89.7034	-7.51815	45.0137	-53.7972	-0.20613	39.3764	-21.4656	9.70887	53.4895	3.08697	26.633	69.1009
506.152	-154.804	-6.26965	24.8263	-140.689	-14.5275	42.1291	-139.201	4.01606	43.232	-129.318	-4.46124	41.0768	-116.263	-13.2307	41.3058	-117.136	3.57816	41.9333	-83.7853	-12.1734	41.9952	-82.7482	5.93882	43.6409	-125.062	-19.159	22.5398	-123.24	2.25917	22.948	-83.9652	-17.0228	20.7116	-86.7011	4.68207	22.2029	-100.047	-4.4091	44.9955	-62.8304	-0.20613	39.2835	-30.5148	9.47281	54.147	-3.44908	25.863	70.7067
506.185	-166.621	-5.20176	24.8328	-151.143	-14.2589	42.0791	-150.422	6.02816	43.2213	-139.483	-3.06996	40.8825	-128.018	-12.5511	40.9335	-127.667	4.50745	41.7956	-93.2674	-11.8788	41.7216	-93.8066	7.31852	43.4806	-133.565	-17.2063	22.6218	-133.073	5.02278	22.9666	-94.9126	-16.9464	20.6928	-97.3659	5.38874	22.2029	-110.24	-3.28355	44.1084	-72.3568	-0.20613	39.2667	-37.5697	9.29665	54.2302	-10.0927	23.4472	71.849
506.219	-178.021	-3.07555	24.8263	-163.463	-13.2998	42.0264	-161.378	6.69167	43.0271	-151.793	-2.99939	40.7784	-139.079	-12.407	40.7509	-138.989	5.56733	41.4227	-104.553	-11.6722	41.673	-105.058	7.57251	43.0224	-147.436	-14.2767	22.8636	-145.509	5.89281	23.1653	-106.055	-16.514	20.6208	-106.931	6.96637	22.2029	-120.686	-3.17052	43.9189	-82.1374	-0.20613	39.2667	-48.4531	8.30449	54.6964	-21.0697	21.5381	71.849
506.252	-188.506	-1.15433	24.8101	-174.498	-11.8045	41.9289	-172.085	8.19787	42.758	-163.154	-2.01913	40.3905	-151.275	-11.6274	40.7215	-150.439	6.22675	41.1462	-117.077	-11.0301	41.3155	-116.702	7.59885	43.0224	-159.532	-13.7573	22.8636	-154.451	7.31173	23.1653	-122.576	-15.8193	20.6208	-113.209	8.88047	22.2029	-132.422	-2.56728	43.5966	-95.1996	-0.20613	39.2667	-60.5426	7.79362	54.6964	-32.406	19.5957	71.849
506.285	-197.684	2.642	24.8101	-184.142	-8.67247	41.8635	-180.44	11.6713	42.4805	-173.218	0.786838	40.3155	-162.585	-10.5327	40.715	-160.162	7.36916	41.1228	-128.466	-10.887	41.2669	-127.131	8.02814	42.7378	-169.449	-11.9687	22.8636	-164.318	8.52432	23.1653	-133.78	-15.1957	20.5406	-121.296	9.49127	22.1449	-142.43	-2.37613	43.2481	-105.313	-0.20613	39.1674	-71.9611	6.89519	54.2302	-42.168	17.3888	71.849
506.319	-205.21	2.74638	24.8101	-193.956	-5.60864	41.8153	-188.545	13.0429	42.2299	-181.442	2.75601	40.0946	-172.001	-10.2174	40.6585	-167.978	8.59492	40.5936	-137.455	-10.7378	41.184	-134.378	8.26697	42.3525	-180.262	-11.4791	22.8636	-173.742	10.1281	23.1653	-142.276	-15.1402	20.5406	-135.154	9.66223	21.9042	-151.418	-1.82923	43.2231	-115.066	-0.438593	38.7516	-80.3377	6.11719	54.147	-50.5145	17.1036	71.7936
506.352	-210.414	3.48067	24.1875	-201.176	-5.60864	41.7425	-194.257	13.4973	42.0285	-188.281	2.94522	39.8416	-178.326	-6.80678	40.4868	-173.9	9.91729	40.4779	-144.089	-10.0036	40.7608	-140.728	8.90446	42.3431	-188.293	-11.4791	22.8636	-180.777	11.8643	23.1653	-146.198	-15.1102	20.5406	-142.201	9.98572	21.7278	-158.229	-0.838465	43.2128	-120.09	-0.20613	38.648	-85.8917	6.09859	53.4895	-54.2808	15.9744	71.2452
506.385	-215.956	3.52379	24.1875	-205.998	-5.60864	41.7425	-199.253	13.4973	42.0285	-193.092	2.94522	39.7033	-184.043	-6.58839	39.7311	-179.396	10.7794	40.2448	-149.361	-9.3557	40.3708	-145.895	10.2399	42.0657	-191.579	-11.4583	22.8954	-183.836	11.8643	23.1653	-150.701	-14.6199	20.5178	-146.277	10.0059	21.6955	-163.783	1.88498	42.9721	-125.969	0.140067	38.647	-88.6488	6.11719	52.9248	-60.6294	15.1876	71.1401
506.419	-221.062	3.52379	23.0179	-210.923	-5.60864	40.9004	-205.015	13.4973	41.2	-198.108	2.94522	39.5532	-188.718	-6.39241	39.6487	-184.279	10.8411	40.1779	-153.795	-8.27295	40.3403	-150.977	11.0768	42.0051	-196.618	-11.0666	22.8954	-188.647	11.8643	22.9666	-156.07	-13.8058	20.2265	-152.282	10.9667	21.304	-168.687	2.68662	42.9257	-130.928	0.269523	38.5875	-95.8763	6.89519	52.5212	-67.0443	15.1876	70.7067
506.452	-226.419	3.52379	23.0179	-215.181	-5.60864	40.9004	-211.287	13.4973	41.071	-203.121	2.94522	39.4712	-193.458	-6.15683	39.3414	-189.72	10.9841	39.545	-159.134	-7.0943	40.3022	-155.221	11.2982	41.9006	-202.196	-10.8724	22.8954	-195.171	11.8643	22.7681	-161.364	-13.3933	20.058	-158.677	12.7409	20.7175	-173.099	2.83945	42.5845	-135.292	0.446291	38.5804	-97.6027	6.89519	51.2198	-68.8285	15.1876	70.7067
506.485	-232.208	3.52379	23.0179	-219.858	-5.60864	40.9004	-217.961	13.4973	40.8962	-209.181	2.94522	39.2235	-198.643	-6.11086	39.3338	-195.702	11.0185	39.4443	-164.759	-6.51167	39.6789	-160.009	11.7189	41.7886	-206.856	-10.6661	22.8954	-202.329	11.8643	22.7132	-169.746	-13.3788	18.4297	-164.907	13.0046	19.2826	-178.421	3.46932	42.1741	-140.972	0.446291	38.5804	-103.784	6.89519	51.2198	-72.3586	15.1876	70.7067
506.519	-239.992	3.52379	23.8217	-226.291	-5.60864	40.9298	-225.025	13.4973	40.7789	-216.745	2.94522	39.1787	-204.944	-5.407	39.3338	-203.106	11.5677	39.4261	-170.031	-6.14409	39.3695	-167.105	12.5105	41.7886	-211.518	-10.6661	22.8954	-209.897	11.8643	22.7132	-177.715	-13.3467	18.0618	-173.132	14.027	18.6653	-183.957	3.97859	42.1741	-147.66	0.981	37.2078	-112.556	6.89519	50.3551	-79.5111	15.1876	70.7067
506.552	-247.091	3.52379	23.8406	-232.16	-5.60864	40.9979	-232.546	13.4973	40.7789	-223.782	2.94522	39.1617	-211.581	-5.25651	39.32	-210.929	11.6023	39.1505	-176.314	-5.874	38.7957	-174.247	12.7249	40.6662	-217.053	-10.6661	22.9465	-216.371	11.8643	22.7681	-186.796	-13.0889	18.0187	-176.188	14.1794	16.5205	-190.654	4.48664	41.9544	-154.362	2.24682	36.5931	-118.76	6.89519	50.2319	-82.982	15.1876	70.7067
506.585	-251.283	3.48067	23.988	-237.53	-5.60864	41.1157	-238.468	13.4973	40.7789	-229.873	2.94522	39.1605	-217.201	-5.25651	39.1382	-217.369	11.7213	38.5416	-181.744	-5.6432	38.7211	-179.695	13.6444	40.3062	-222.465	-10.6661	23.2278	-222.839	11.8643	22.9666	-190.569	-12.6107	17.5158	-181.979	14.1881	16.3951	-197.442	4.83243	41.7306	-159.896	2.56478	36.548	-125.974	6.89519	49.8372	-89.8833	15.1876	69.0368
506.619	-254.521	2.9713	23.988	-242.397	-6.52441	41.1157	-241.53	13.0429	40.7242	-233.866	2.94522	39.1605	-220.629	-5.25651	39.1217	-220.404	11.8843	38.1641	-186.231	-5.29828	38.7107	-183.712	14.2246	39.1136	-228.623	-10.6661	23.313	-226.827	11.8643	22.9969	-195.551	-12.5884	17.0483	-191.505	14.3344	16.3505	-201.25	4.8778	41.2567	-164.183	3.00622	35.0939	-129.086	8.19918	49.6984	-93.0807	15.9744	66.1401
506.652	-257.236	2.74638	23.988	-245.12	-6.94142	41.1157	-244.195	13.0044	40.7104	-236.228	2.66341	39.1605	-222.992	-5.25651	38.8208	-222.777	11.978	37.9848	-187.793	-5.29828	37.9703	-186.762	14.2954	38.6569	-231.174	-10.7439	23.4184	-230.516	11.3604	22.9969	-196.317	-12.5884	16.5571	-193.877	15.5438	15.4954	-203.562	4.8778	40.2049	-166.114	3.18489	33.7148	-131.719	9.47281	47.6421	-97.6746	17.1036	66.1401
506.685	-259.541	2.642	23.988	-246.542	-7.11653	41.1157	-246.071	12.2036	40.7104	-238.187	2.65527	39.1605	-224.386	-5.34049	38.7919	-225.558	12.0286	37.9116	-187.803	-5.29828	37.7849	-188.159	14.4145	36.9339	-232.618	-10.7835	23.4853	-232.849	11.3118	22.9969	-196.627	-12.5884	16.2967	-194.438	15.9556	13.5544	-205.175	4.8778	39.3497	-167.235	4.16148	32.3177	-132.329	12.4872	44.5708	-99.1302	24.0376	66.1401
506.719	-260.018	2.55634	23.988	-246.542	-7.5639	41.1157	-246.261	12.1969	40.6439	-238.252	2.65527	39.1605	-224.414	-5.34049	38.7919	-225.592	12.0286	37.9116	-187.858	-5.29828	36.4802	-188.166	15.1945	35.8799	-232.699	-10.8724	23.4964	-233.897	11.2943	22.9515	-196.75	-12.5884	16.0483	-194.451	16.9124	13.0288	-205.213	4.86927	38.5656	-167.235	5.5248	31	-132.343	14.0748	44.4763	-99.1302	24.1106	66.1401
506.752	-260.018	2.12042	23.988	-246.542	-7.57662	41.1157	-246.261	12.1486	40.591	-238.3	2.62712	39.1605	-224.502	-5.34049	38.7708	-225.607	12.0286	37.9116	-187.937	-5.58569	36.4802	-188.185	15.2191	35.8468	-232.719	-10.9544	23.5066	-234.003	11.2703	22.9515	-196.75	-12.6107	16.0191	-194.451	17.4548	12.8987	-205.275	4.86927	38.5656	-167.235	5.62823	30.9063	-132.343	14.1359	44.4436	-99.1302	24.1401	66.1401
506.785	-260.018	2.06685	23.988	-246.542	-7.68527	41.1157	-246.261	12.1194	40.591	-238.315	2.61486	39.1605	-224.55	-5.34049	38.7708	-225.607	12.0286	37.9116	-188.223	-5.58569	36.4489	-188.325	15.2279	35.8316	-232.908	-11.0236	23.5066	-234.003	11.2025	22.9515	-196.75	-12.8234	15.9993	-194.451	17.6552	12.8098	-205.423	4.83243	38.5534	-167.235	5.64377	30.7924	-132.345	14.1359	44.4236	-99.1302	24.1401	66.1401
506.819	-260.018	1.86794	23.988	-246.542	-7.84569	41.1703	-246.261	12.1049	40.591	-238.315	2.61486	39.1617	-224.55	-5.34049	38.7708	-225.607	12.0286	37.8969	-188.349	-5.58569	36.4362	-188.415	15.2279	35.7927	-232.919	-11.0666	23.5182	-234.003	11.2025	22.9515	-196.75	-12.8646	15.9445	-194.451	17.6552	12.8065	-205.445	4.82005	38.5534	-167.238	5.64377	30.7846	-132.444	14.1359	44.4229	-99.1302	24.1401	66.1401
506.852	-260.018	1.84412	23.988	-246.542	-7.86172	41.1798	-246.261	12.1042	40.591	-238.315	2.61486	39.1787	-224.55	-5.34049	38.7708	-225.607	12.2875	37.8969	-188.349	-5.41572	36.4362	-188.415	15.2279	35.7803	-232.919	-11.1194	23.5486	-234.003	11.2025	22.9515	-196.75	-12.8962	15.9387	-194.451	17.6552	12.7853	-205.445	4.83243	38.5534	-167.238	5.64377	30.5824	-132.444	14.1359	44.3962	-99.1302	24.1401	66.2658
506.885	-260.144	1.8038	23.988	-246.542	-7.88883	41.2697	-246.261	12.1034	40.6439	-238.315	2.61486	39.2079	-224.55	-5.27499	38.7708	-225.607	12.2982	37.8969	-188.349	-5.40461	36.413	-188.415	15.2307	35.7773	-232.919	-11.3802	23.5635	-234.004	11.2025	22.9515	-196.75	-12.8962	15.9387	-194.451	17.6552	12.7669	-205.445	4.83243	38.5534	-167.238	5.64377	30.5798	-132.444	14.1359	44.3596	-99.1302	24.1401	66.2658
506.919	-260.257	1.7172	23.988	-246.542	-7.88883	41.3353	-246.261	12.0734	40.6839	-238.315	2.61486	39.2243	-224.55	-5.26497	38.7661	-225.607	12.2982	37.879	-188.349	-5.32664	36.3923	-188.415	15.2307	35.7691	-232.919	-11.3802	23.5635	-234.004	11.2025	22.9515	-196.75	-12.8646	15.9342	-194.451	17.6552	12.7598	-205.445	4.83243	38.5356	-167.238	5.64377	30.5492	-132.444	14.1359	44.3157	-99.1302	24.1401	66.2076
506.952	-260.257	1.64854	23.988	-246.542	-7.88883	41.3989	-246.261	12.0708	40.6905	-238.315	2.61486	39.2334	-224.55	-5.25651	38.7076	-225.607	12.2982	37.879	-188.349	-5.32664	36.3836	-188.415	15.2307	35.7153	-232.919	-11.3802	23.5486	-234.033	11.2087	22.9515	-196.75	-12.8646	15.9253	-194.451	17.6552	12.7142	-205.445	4.83243	38.5356	-167.238	5.64377	30.5428	-132.444	14.1359	44.2542	-99.1302	24.1933	66.2076
506.985	-260.257	1.63595	24.1128	-246.486	-7.89518	41.4458	-246.232	12.0662	40.7104	-238.315	2.62712	39.2442	-224.513	-5.24517	38.7076	-225.607	12.2988	37.8969	-188.223	-5.29828	36.3836	-188.398	15.2307	35.7153	-232.908	-11.3922	23.5182	-234.033	11.2612	22.9515	-196.627	-12.8551	15.9253	-194.438	17.6552	12.7142	-205.423	4.83243	38.5356	-167.235	5.64377	30.4686	-132.412	14.1359	44.2312	-98.9912	24.1401	66.2076
507.019	-260.257	1.63122	24.1293	-246.474	-7.90697	41.4624	-246.173	12.0628	40.7242	-238.3	2.65527	39.2955	-224.502	-5.20801	38.7076	-225.558	12.2988	37.9116	-188.217	-5.29828	36.3779	-188.325	15.2279	35.7604	-232.752	-11.4202	23.5066	-234.004	11.2703	22.9515	-196.627	-12.8551	15.9253	-194.413	17.6552	12.7142	-205.363	4.82005	38.5444	-167.157	5.62823	30.4414	-132.412	14.0748	44.2312	-98.8664	24.1106	66.2076
507.052	-260.229	1.61657	24.2791	-246.435	-7.9111	41.4743	-246.071	12.0488	40.737	-238.252	2.65748	39.3436	-224.414	-5.20261	38.7076	-225.451	12.3022	37.9431	-187.858	-5.32664	36.3718	-188.283	15.2191	35.7691	-232.724	-11.4915	23.4964	-234.003	11.2942	22.9671	-196.627	-12.8551	15.9342	-194.17	17.6552	12.7598	-205.355	4.80058	38.5534	-167.15	5.61551	30.4247	-132.412	14.0668	44.2312	-98.7767	24.0376	66.2076
507.085	-260.144	1.60378	24.3008	-246.424	-7.94796	41.5283	-246.061	12.047	40.737	-237.999	2.67514	39.4222	-224.405	-5.19541	38.7708	-225.322	12.3149	37.9848	-187.844	-5.40461	36.3718	-188.264	15.1945	35.7773	-232.719	-11.5064	23.5066	-234.003	11.2943	22.9515	-196.617	-12.8551	15.9342	-194.161	17.6552	12.7598	-205.275	4.76515	38.5534	-167.15	5.61551	30.358	-132.412	13.901	44.2312	-98.603	23.6339	66.2076
507.119	-260.031	1.55012	24.3836	-246.415	-8.01252	41.5317	-246.017	12.047	40.737	-237.935	2.71779	39.4421	-224.399	-5.20261	38.8036	-225.252	12.3242	37.9856	-187.803	-5.40461	36.3524	-188.185	15.1928	35.7803	-232.699	-11.571	23.5212	-233.982	11.3118	22.9515	-196.617	-12.8646	15.9387	-194.137	17.6552	12.7598	-205.256	4.73998	38.5534	-167.15	5.59745	30.358	-132.412	13.8387	44.2312	-98.3967	23.5239	66.2076
507.152	-260.018	1.55012	24.4001	-246.395	-8.06663	41.5581	-246.009	12.0488	40.737	-237.898	2.72189	39.4445	-224.399	-5.20261	38.8036	-225.24	12.3494	37.9858	-187.793	-5.41572	36.3317	-188.166	15.1818	35.7803	-232.691	-11.5752	23.5282	-233.977	11.3221	22.9508	-196.617	-12.8684	15.9445	-194.104	17.6552	12.7598	-205.217	4.71511	38.5534	-167.15	5.59745	30.3561	-132.38	13.7563	44.2312	-98.2355	23.2126	66.2076
507.185	-259.993	1.55012	24.423	-246.391	-8.13831	41.6102	-246.009	12.0488	40.7727	-237.782	2.74089	39.4459	-224.306	-5.20261	38.8036	-225.201	12.3612	38.0215	-187.771	-5.47906	36.3317	-188.166	15.1649	35.7773	-232.691	-11.5783	23.5435	-233.968	11.3473	22.9319	-196.608	-12.8962	15.9445	-194.09	17.6552	12.7598	-205.217	4.67283	38.5444	-167.136	5.59217	30.3561	-132.38	13.7077	44.1872	-98.1939	23.2126	66.2076
507.219	-259.988	1.60378	24.423	-246.335	-8.13831	41.6462	-245.984	12.0488	40.874	-237.686	2.79435	39.6107	-224.292	-5.20261	38.8036	-225.166	12.3681	38.0267	-187.771	-5.41572	36.3317	-188.185	15.0958	35.7604	-232.563	-11.5783	23.5435	-233.914	11.3473	22.867	-196.608	-12.9203	15.9445	-194.046	17.6552	12.7598	-205.217	4.66354	38.5356	-167.13	5.55871	30.3561	-132.412	13.7075	44.0514	-98.121	22.9404	66.2024
507.252	-259.987	1.60378	24.423	-246.33	-8.13831	41.8065	-245.981	12.0488	40.9397	-237.685	2.79879	39.6702	-224.142	-5.20261	38.8036	-225.155	12.372	38.0275	-187.728	-5.40461	36.3101	-187.994	15.062	35.7281	-232.484	-11.5752	23.5435	-233.883	11.3473	22.8588	-196.608	-12.9203	15.9445	-194.044	17.6552	12.7307	-205.155	4.65415	38.5356	-167.129	5.55871	30.3561	-132.444	13.6488	44.0412	-98.0976	22.8509	66.0998
507.285	-259.97	1.60378	24.486	-246.193	-8.13831	41.8212	-245.971	12.0488	41.0637	-237.642	2.81359	39.6704	-223.772	-5.20261	38.7708	-224.932	12.3672	38.0734	-187.701	-5.35915	36.3089	-187.994	15.0479	35.675	-232.484	-11.571	23.5435	-233.883	11.3493	22.8516	-196.608	-12.9203	15.9445	-194.036	17.6162	12.7142	-205.132	4.65415	38.5239	-167.111	5.51821	30.3186	-132.444	13.5691	44.0169	-98.0969	22.7459	66.0953
507.319	-259.97	1.58194	24.5971	-246.089	-8.13831	41.838	-245.93	12.0488	41.1314	-237.536	2.84127	39.6895	-223.693	-5.20801	38.7317	-224.795	12.3612	38.1737	-187.645	-5.35915	36.2989	-187.975	15.0235	35.6661	-232.484	-11.5242	23.5435	-233.883	11.3493	22.8362	-196.617	-12.941	15.9751	-194.036	17.6093	12.7084	-204.938	4.65415	38.5239	-167.093	5.50773	30.2938	-132.444	13.3602	43.9676	-98.0673	22.7459	66.0032
507.352	-259.94	1.60378	24.5971	-246.07	-8.13831	41.8695	-245.915	12.0708	41.175	-237.457	2.85595	39.7048	-223.689	-5.22759	38.7317	-224.654	12.3612	38.1867	-187.634	-5.35761	36.2989	-187.962	15.0147	35.6436	-232.484	-11.5242	23.5282	-233.871	11.3493	22.8362	-196.617	-12.9693	15.9751	-194.022	17.6093	12.6461	-204.909	4.65415	38.5444	-167.077	5.50773	30.2872	-132.427	13.3492	43.7771	-98.0369	22.7459	65.762
507.385	-259.94	1.60378	24.6217	-246.028	-7.91501	41.9457	-245.889	12.1128	41.1958	-237.395	2.86923	39.7051	-223.67	-5.22759	38.7317	-224.577	12.3672	38.1987	-187.634	-5.3494	36.2738	-187.961	15.0099	35.6409	-232.484	-11.5242	23.5212	-233.806	11.3493	22.8362	-196.631	-12.9693	15.9751	-193.999	17.5849	12.6461	-204.883	4.64045	38.5239	-167.077	5.50773	30.2768	-132.427	13.2782	43.7327	-98.0369	22.7459	65.6781
507.419	-259.868	1.61657	24.6439	-245.968	-7.91157	41.9877	-245.888	12.1146	41.2229	-237.276	2.88527	39.7156	-223.621	-5.22759	38.7317	-224.573	12.372	38.2313	-187.634	-5.35761	36.2328	-187.948	15.0099	35.6249	-232.484	-11.5242	23.4964	-233.683	11.3493	22.8516	-196.64	-12.9693	15.9963	-193.985	17.4954	12.6461	-204.868	4.64045	38.5127	-167.093	5.50773	30.2668	-132.479	13.2517	43.6762	-98.0369	22.7459	65.616
507.452	-259.846	1.63697	24.7252	-245.899	-7.9111	42.0682	-245.855	12.1206	41.2546	-237.273	2.9399	39.7852	-223.588	-5.20801	38.7976	-224.563	12.4041	38.2543	-187.634	-5.35915	36.2229	-187.932	15.0099	35.6249	-232.484	-11.5242	23.4715	-233.628	11.3858	22.8516	-196.688	-12.9965	16.0277	-193.629	17.493	12.6461	-204.86	4.64045	38.5127	-167.111	5.51821	30.1941	-132.496	13.2445	43.6696	-98.0369	22.7459	65.4035
507.485	-259.801	1.66404	24.7454	-245.828	-7.9111	42.0914	-245.735	12.2923	41.2733	-237.27	2.95542	39.7872	-223.561	-5.20801	38.8429	-224.552	12.4759	38.284	-187.634	-5.42163	36.2191	-187.919	15.0099	35.6249	-232.484	-11.5242	23.4715	-233.581	11.3867	22.867	-196.704	-13.014	16.0378	-193.504	17.493	12.6461	-204.858	4.66185	38.5239	-167.13	5.51843	30.0635	-132.598	13.204	43.6613	-98.0369	22.7459	65.3886
507.519	-259.785	1.81022	24.9387	-245.788	-7.9111	42.1256	-245.723	12.3603	41.3562	-237.266	2.95542	39.7915	-223.558	-5.20801	38.9038	-224.534	12.4785	38.3133	-187.634	-5.42163	36.2191	-187.903	15.0099	35.6249	-232.484	-11.4917	23.4715	-233.571	11.4345	22.867	-196.744	-13.014	16.0998	-193.488	17.493	12.7307	-204.832	4.67283	38.5239	-167.136	5.51843	29.9471	-132.66	13.2003	43.4072	-98.0369	22.7459	65.3886
507.552	-259.748	1.90361	25.0786	-245.78	-7.80808	42.1523	-245.565	12.4688	41.3956	-237.259	2.95542	39.8036	-223.54	-5.1887	38.9667	-224.531	12.481	38.3183	-187.645	-5.47906	36.2191	-187.901	15.0003	35.6249	-232.517	-11.4914	23.4715	-233.455	11.4522	22.867	-196.761	-13.014	16.0998	-193.447	17.493	12.7307	-204.818	4.67283	38.5239	-167.163	5.51843	29.9456	-132.682	13.1555	43.2765	-98.0673	26.4171	60.9682
507.585	-259.683	1.95105	25.0908	-245.634	-7.79165	42.2087	-245.505	12.4798	41.43	-237.244	2.98133	39.8544	-223.527	-5.1887	38.9667	-224.513	12.4863	38.321	-187.668	-5.50528	36.2229	-187.896	15.0003	35.6249	-232.525	-11.4733	23.4715	-233.431	11.4842	22.8362	-196.761	-13.014	16.0998	-193.39	17.493	12.7307	-204.662	4.71511	38.5239	-167.165	5.51843	29.8938	-132.949	13.1505	43.2626	-98.0969	26.4171	60.298
507.619	-259.559	2.09568	25.2191	-245.629	-7.72078	42.4194	-245.315	12.6292	41.4828	-237.113	3.01171	39.8587	-223.516	-5.1887	38.9667	-224.287	12.4923	38.3679	-187.701	-5.47906	36.2229	-187.896	14.994	35.6249	-232.648	-11.4567	23.4715	-233.254	11.5066	22.7738	-196.761	-13.014	16.0998	-193.304	17.4728	12.7307	-204.656	4.75415	38.5239	-167.169	5.50773	29.8119	-132.95	13.1381	43.1255	-98.0976	26.4171	60.0228
507.652	-259.149	3.56037	25.2356	-245.595	-7.36071	42.5213	-244.983	12.7617	41.8648	-236.977	3.18245	39.9736	-223.516	-5.02302	39.22	-224.006	12.5369	38.4143	-187.772	-5.42163	36.2328	-187.834	14.9611	35.6249	-232.667	-11.3729	23.4206	-233.048	11.5114	22.701	-196.944	-13.014	16.0999	-193.232	17.44	13.0012	-204.643	4.90087	38.5452	-167.227	5.4831	29.7334	-133.112	12.8935	43.0845	-98.3853	26.4171	59.7942
507.685	-255.461	8.53991	26.3505	-244.395	-5.63257	43.5312	-242.137	14.4048	42.9925	-235.238	4.44177	40.9684	-223.472	-4.49377	39.9216	-223.177	12.8541	39.2045	-188.699	-5.42163	36.2738	-187.834	14.994	35.6088	-232.74	-9.82717	22.95	-231.482	12.7007	22.6382	-197.112	-13.014	16.1006	-193.232	16.0986	13.3673	-204.16	5.06368	38.6694	-168.573	5.45427	29.3023	-133.75	12.8693	41.8691	-98.7	26.4171	58.3517
507.719	-251.531	13.7969	26.7402	-242.586	-1.75462	43.7004	-237.279	17.8068	44.028	-233.613	6.23165	41.8668	-223.467	-4.16604	40.1391	-221.247	13.4394	40.2832	-189.815	-5.35915	36.2989	-187.628	14.994	35.6088	-233.598	-8.35657	22.633	-229.136	13.8223	22.5686	-197.681	-13.014	16.106	-193.164	15.9281	13.4516	-203.827	5.09707	38.7413	-169.803	5.41909	29.2177	-135.025	12.7289	39.618	-98.7	26.4171	54.7168
507.752	-250.691	19.694	28.2837	-242.466	2.44023	44.7574	-235.934	21.7783	44.3873	-232.001	9.27418	42.5142	-223.467	-1.40574	41.137	-219.063	15.2421	40.6919	-190.135	-5.35761	36.2989	-187.14	15.0003	35.6087	-233.91	-5.06518	22.2765	-228.64	15.3555	22.5136	-197.921	-13.014	16.5643	-193.08	15.8854	13.6382	-203.1	6.49529	38.7652	-170.601	5.41117	28.9875	-135.14	12.4151	38.7086	-98.7	24.4591	49.1977
507.785	-250.36	24.8559	28.7719	-241.009	6.67967	46.1843	-232.822	24.6967	45.6673	-230.163	12.8813	43.7356	-223.054	1.12307	42.3712	-216.442	17.3177	41.6416	-190.275	-5.35761	36.2989	-185.858	15.0099	35.5346	-235.687	0.102975	21.4694	-228.403	18.4094	22.5136	-198.323	-12.9108	16.6031	-193.043	15.882	13.715	-202.775	7.76824	39.9211	-170.628	4.05393	28.9869	-135.14	11.0321	37.7935	-98.7	24.4591	48.575
507.819	-249.169	31.2378	29.1406	-240.012	11.493	47.2634	-229.691	28.4718	46.6018	-228.522	15.878	43.7356	-222.955	2.48156	42.7916	-215.239	18.7249	41.6416	-190.572	-5.3494	36.2989	-185.857	15.0147	35.4635	-236.799	4.91018	21.2189	-227.509	22.2648	22.4693	-198.703	-12.6836	16.6255	-193.043	15.8577	13.749	-202.696	8.03147	39.9211	-170.673	3.4473	28.8085	-135.14	10.265	37.5409	-98.7	24.4591	48.2428
507.852	-248.909	37.0465	29.1406	-239.056	16.1573	47.2634	-227.149	32.5456	46.6018	-227.726	19.645	43.7356	-222.855	4.54937	42.7916	-214.53	20.061	41.6416	-191.713	-5.31894	36.2229	-185.723	15.0154	35.3711	-237.551	10.0487	20.8021	-227.151	25.8	21.9478	-199.669	-12.1488	16.6895	-193.032	15.8333	13.749	-202.632	9.32877	39.9211	-171.085	2.71849	28.7543	-135.14	8.69668	37.075	-98.7	24.4591	47.8692
507.885	-248.136	41.2827	29.1406	-239.021	19.2309	47.2634	-225.674	35.9335	46.6018	-227.361	22.3199	43.7356	-222.595	7.5594	42.7916	-214.33	22.3922	41.6416	-192.24	-4.31267	36.2062	-185.635	15.0229	35.3255	-237.94	14.1203	20.7005	-226.824	29.1972	21.862	-201.133	-11.1387	17.0335	-193.032	15.8274	13.749	-202.443	10.6121	39.9211	-171.158	1.83306	28.3958	-135.14	5.94598	36.826	-98.7	19.3855	47.4181
507.919	-247.425	45.953	29.1406	-238.813	23.1301	47.2634	-225.023	39.0405	46.6018	-227.361	25.7621	43.7356	-222.455	10.1664	42.7916	-213.827	24.5456	41.6416	-192.24	-3.44674	36.0005	-185.601	15.1347	35.3006	-237.94	17.023	18.366	-226.731	32.1209	20.9244	-202.348	-10.6895	17.068	-192.934	15.8274	13.8082	-202.419	12.0045	39.9211	-171.158	0.915366	28.2801	-135.14	3.49759	36.0746	-98.7	14.2918	47.0578
507.952	-247.33	45.953	29.1406	-238.603	26.7522	47.2634	-225.023	42.3164	46.6018	-227.361	28.1045	43.7356	-222.455	12.6953	42.7916	-213.231	26.417	41.6416	-192.24	-2.10783	35.9968	-185.324	15.2372	35.3006	-237.94	18.2604	17.6377	-226.645	32.6449	20.2293	-202.351	-10.6167	17.1644	-192.768	15.8274	13.8514	-202.367	13.3817	39.9211	-171.158	0.479456	28.2115	-135.14	0.713737	35.9928	-98.7	10.2616	46.4167
507.985	-247.225	45.953	29.1406	-238.455	27.6232	47.2634	-225.023	43.0253	46.6018	-227.361	28.9336	43.7356	-222.44	13.6805	42.7916	-213.2	27.0911	41.6416	-192.24	-1.94047	35.963	-185.154	15.3731	35.2828	-237.94	18.2604	17.6288	-226.462	32.6449	19.934	-202.403	-10.5995	17.2754	-192.682	15.7888	13.8983	-202.335	13.8361	39.9631	-171.158	-0.013733	28.1919	-135.14	0.667371	35.8034	-98.3256	10.2616	45.8045
508.019	-247.145	45.953	29.1406	-238.383	27.8225	47.2634	-225.023	43.0253	46.6018	-227.361	28.9336	43.7356	-222.312	14.3437	42.7916	-213.197	27.6526	41.6416	-192.24	-1.94047	35.929	-185.132	15.3963	34.938	-237.94	18.2604	17.3089	-226.453	32.6449	19.5044	-202.403	-10.565	17.2754	-192.555	15.7888	13.8983	-202.313	13.8361	39.9751	-171.158	-0.013733	28.1865	-135.14	0.667371	35.7423	-98.3027	10.2616	45.7063
508.052	-247.122	45.953	29.1406	-238.306	27.8225	47.2634	-225.023	43.0253	46.6018	-227.321	28.9336	43.7356	-222.312	14.3537	42.7916	-213.153	27.6526	41.6416	-192.24	-1.94047	35.6082	-185.125	15.4827	34.938	-237.94	18.2604	17.2689	-226.446	32.6449	19.2859	-202.403	-10.5585	17.2754	-192.451	15.8274	13.8983	-202.297	13.8361	39.9751	-171.158	-0.013733	28.1865	-135.028	0.667371	35.6832	-97.7937	10.2616	45.4658
508.085	-247.06	45.953	29.1406	-238.231	27.8225	47.2634	-225.023	43.0253	46.6018	-227.281	28.9336	43.5306	-222.312	14.3537	42.7916	-213.061	27.6526	41.1035	-192.24	-1.77727	35.5308	-185.073	15.4848	34.9189	-237.94	18.2604	16.9348	-226.274	32.6449	19.1381	-202.403	-10.5112	17.3145	-192.45	15.8333	13.8514	-202.297	13.8361	40.0216	-171.158	-0.013733	28.1865	-134.749	0.667371	35.6832	-97.6418	10.2616	45.4658
508.119	-246.848	45.953	27.057	-238.185	27.8225	46.6276	-225.023	43.0253	46.2934	-227.115	28.9336	43.0974	-222.312	14.3537	42.5445	-212.996	27.6526	40.9774	-192.24	-1.77496	35.5308	-185.003	15.5015	34.9189	-237.94	18.2604	16.7748	-226.16	32.6449	19.0134	-202.403	-10.5112	17.3145	-192.45	15.8453	13.8265	-202.297	13.8361	40.0216	-171.158	-0.013733	28.1865	-134.428	0.667371	35.6832	-97.6241	10.2616	45.4658
508.152	-246.54	45.953	26.4961	-238.178	27.8225	46.534	-225.012	43.0253	46.2103	-227.091	28.9336	43.0974	-222.242	14.3537	42.5445	-212.963	27.6526	40.9774	-192.24	-1.72893	35.5308	-184.965	15.599	34.9189	-237.94	18.2604	16.7748	-226.154	32.6449	18.9226	-202.403	-10.5112	17.3145	-192.45	15.8577	13.8265	-202.297	13.8361	40.0216	-171.158	-0.013733	28.1865	-134.374	0.667371	35.6832	-97.3095	10.2616	45.4658
508.185	-246.38	45.953	26.1328	-238.132	27.8225	46.534	-225.012	43.0253	46.2103	-226.9	28.9336	43.0974	-222.237	14.3537	42.5445	-212.959	27.6526	40.9774	-192.193	-1.69829	35.5308	-184.869	15.6347	34.9189	-237.301	18.2604	16.7748	-225.521	32.6449	18.873	-202.403	-10.5112	17.3145	-192.555	15.8577	13.8265	-202.176	13.8361	40.0216	-171.151	-0.013733	28.1821	-134.266	0.667371	35.6832	-97.2415	10.2616	45.4658
508.219	-245.932	44.7937	26.1328	-237.969	27.8225	46.534	-225.023	43.0253	46.2103	-226.9	28.9336	43.0974	-222.157	14.3537	42.5445	-212.862	27.6526	40.9774	-192.145	-1.69294	35.5308	-184.605	15.6393	34.9189	-236.8	18.2604	16.7748	-225.162	32.6449	18.55	-202.351	-10.5112	17.3145	-192.768	15.868	13.8265	-201.767	13.8361	40.0216	-170.944	-0.013733	28.1716	-134.215	0.667371	35.4865	-97.22	10.2616	45.3042
508.252	-245.538	43.761	26.1328	-237.969	27.8225	46.534	-225.072	43.0253	46.2103	-226.9	28.9336	43.0974	-222.047	14.3537	42.5445	-212.617	27.6526	40.9774	-191.477	-1.66594	35.5308	-184.402	15.6827	34.9189	-236.312	17.6822	16.7748	-225.065	31.8984	18.55	-202.348	-10.4705	17.3145	-192.925	15.8849	13.8514	-201.672	13.8361	40.0216	-170.612	-0.013733	27.3773	-133.841	0.667371	34.4697	-97.2124	10.4505	44.0112
508.285	-245.316	43.48	26.1328	-237.969	27.8225	46.534	-225.107	41.9005	46.2103	-226.9	28.6883	43.0974	-221.865	14.3537	42.5445	-212.288	27.6526	40.9774	-190.741	-1.61089	35.5308	-183.983	15.6895	34.9189	-235.947	17.4706	16.7748	-225.008	31.1196	18.55	-202.199	-10.4259	17.2754	-192.934	15.8854	13.8983	-200.898	13.7098	40.0216	-169.766	0.480183	27.3496	-132.809	1.23392	33.502	-95.4142	12.5371	41.1953
508.319	-245.218	42.4833	26.1328	-237.838	26.6237	46.4994	-225.107	41.6937	46.0048	-226.9	28.2076	43.0974	-221.344	14.3537	42.5445	-211.541	27.651	40.9774	-190.213	-1.50198	35.5308	-183.407	15.7952	34.938	-235.541	17.2354	16.7748	-224.645	30.7644	18.55	-201.835	-10.3865	17.2754	-193.032	15.9991	13.8956	-200.395	13.531	40.0216	-169.121	0.805543	27.3124	-132.405	1.56702	33.4204	-95.096	12.6957	40.9983
508.352	-244.93	41.5255	25.6065	-237.165	25.5334	45.9499	-225.107	41.1454	45.6798	-226.571	27.4056	42.9224	-220.081	13.3086	42.5445	-210.708	27.5231	40.9774	-189.051	-1.44061	35.5308	-182.782	15.8695	34.9529	-235.171	16.2539	16.7748	-224.616	30.4608	18.55	-201.824	-10.3595	17.2754	-193.055	16.3807	13.8956	-199.452	13.4839	40.0767	-168.719	1.86434	27.2416	-132.242	2.61346	33.1038	-95.0615	12.9251	40.8315
508.385	-243.555	36.8239	23.9879	-234.254	22.0595	45.9132	-225.107	38.4987	44.4005	-225.008	25.2682	42.6594	-217.312	12.2341	42.52	-209.806	26.1268	40.9774	-187.719	-1.39728	36.3264	-182.782	16.3145	35.5767	-232.877	14.0935	16.7748	-224.565	27.9985	18.4714	-201.355	-10.3407	17.2754	-193.055	16.6854	13.8956	-197.838	13.4381	40.7241	-167.892	2.86855	27.1244	-132.022	3.37589	32.7109	-94.2484	14.7133	40.5762
508.419	-243.282	28.4394	21.4656	-231.052	15.1463	44.6874	-225.107	33.6678	44.208	-222.68	20.3335	42.2132	-213.169	8.35024	42.4819	-209.806	25.4203	41.9001	-185.796	-1.33913	37.1089	-182.782	17.3555	36.0506	-229.443	9.10959	17.7919	-224.305	26.3706	18.4427	-200.603	-10.2237	17.2754	-193.647	16.6854	13.8983	-195.437	13.3854	42.4683	-166.53	4.5031	27.1244	-130.974	6.00533	32.7109	-94.2484	18.0113	40.5762
508.452	-242.049	19.4044	21.4037	-228.114	8.32576	43.8918	-225.107	26.8567	43.7178	-220.52	15.7329	41.3859	-208.341	6.7011	42.3642	-209.806	23.9541	41.9712	-181.223	0.628997	37.1749	-182.782	18.8685	36.2333	-227.326	5.87396	18.5467	-223.988	23.4816	18.091	-198.401	-10.1726	17.2754	-194.743	16.6854	13.941	-195.437	13.1961	43.3275	-166.53	7.05899	27.1244	-130.974	10.3525	32.7109	-94.2484	22.0004	40.5762
508.485	-241.502	14.9222	21.4037	-223.673	2.51718	43.3702	-225.107	20.252	43.3504	-217.762	11.6042	41.3859	-204.677	3.66759	42.2574	-209.806	21.291	42.1412	-181.223	1.78127	37.3272	-182.782	18.8685	36.6459	-223.101	1.65927	19.2607	-223.817	19.7065	17.9634	-196.215	-10.1615	17.2754	-195.889	16.6854	13.9475	-195.437	12.788	43.3937	-166.53	8.70734	27.1244	-130.974	13.6827	32.7109	-94.2484	27.5827	40.5762
508.519	-236.57	1.54693	21.4656	-218.97	-3.55371	42.6483	-225.072	13.8413	43.3504	-215.662	6.3062	41.7083	-201.777	1.51546	42.2574	-209.806	18.8454	42.4756	-181.223	1.78127	37.3555	-182.782	18.8685	36.7917	-217.44	-3.51763	19.9928	-223.504	15.2568	17.9634	-194.286	-10.1117	17.2754	-196.281	16.6854	14.0321	-195.437	11.4687	43.5011	-166.53	9.98322	27.1244	-130.974	15.9863	32.7109	-94.2484	29.9827	40.5762
508.552	-231.316	-9.14782	23.7206	-215.848	-7.77792	42.0105	-225.012	8.17588	43.4137	-214.318	3.66735	42.2699	-200.461	-0.327634	42.2574	-209.806	16.6868	42.5098	-181.223	1.78127	37.6575	-182.782	18.8685	36.8274	-212.103	-8.76511	20.2605	-221.157	9.40596	18.091	-191.406	-9.65282	17.3145	-196.385	16.6854	14.2732	-195.437	11.1691	43.5092	-166.53	11.0065	27.1244	-130.974	17.6486	32.7109	-94.2484	32.7301	40.5762
508.586	-227.131	-14.7881	23.8915	-213.301	-12.3255	41.8403	-224.511	2.68927	43.8313	-212.588	-0.747741	42.4369	-199.4	-2.46028	42.2574	-209.806	14.2405	42.8703	-181.223	1.78127	37.8361	-182.782	18.8685	36.8383	-207.653	-10.7095	20.7706	-221.104	5.24034	18.4427	-191.406	-9.65282	17.7377	-197.8	16.6854	14.7866	-195.437	11.1064	43.5919	-166.53	12.4242	27.1244	-130.974	19.2732	32.7109	-94.2484	35.7941	40.5762
508.619	-224.787	-20.4804	23.9879	-210.203	-16.6815	43.3702	-224.28	-3.65799	44.208	-211.6	-4.45587	42.5125	-199.4	-4.06035	42.2574	-209.806	11.0641	42.9212	-181.223	1.78127	38.0042	-182.782	18.8685	37.5008	-206.114	-13.4908	21.3525	-220.845	1.58136	18.55	-191.406	-9.65282	18.0419	-197.962	16.6854	14.8229	-195.437	10.613	43.6757	-166.53	12.4242	27.1244	-130.974	22.1474	32.7109	-94.2484	38.7576	40.5762
508.652	-222.553	-27.1323	24.2124	-207.981	-21.9021	43.6509	-222.94	-10.9771	44.4005	-211.329	-9.42924	42.6594	-199.348	-6.6755	42.3509	-209.806	5.86314	43.3016	-181.223	1.78127	38.0163	-183.069	18.8685	38.7494	-204.801	-14.7266	21.5885	-220.828	-4.23335	19.1801	-191.406	-9.65282	18.0712	-198.605	16.6854	14.9148	-195.437	8.78539	43.8741	-166.53	12.4242	27.3124	-130.974	24.468	32.7109	-94.2484	41.5834	40.5762
508.686	-219.757	-36.286	26.1328	-205.79	-25.7968	43.6509	-221.052	-19.1058	45.1831	-210.576	-15.5944	43.4379	-199.307	-10.4526	42.3509	-210.29	-1.09907	43.4881	-181.223	1.78127	38.1445	-187.103	18.8685	38.9254	-204.797	-17.9269	21.5885	-220.774	-11.4501	19.3427	-191.406	-9.65282	18.0915	-200.911	13.9328	15.688	-195.437	6.97833	44.0191	-166.53	12.4242	28.4968	-130.974	26.1021	35.247	-97.811	41.6467	43.1106
508.719	-217.223	-45.7517	27.0642	-203.744	-32.916	43.6509	-220.49	-28.0377	46.0048	-210.518	-22.5971	43.4379	-199.1	-15.1505	42.3509	-213.155	-8.57245	43.5295	-181.223	1.78127	38.2152	-194.504	18.8685	39.5878	-204.435	-24.165	21.6119	-220.188	-18.1123	19.721	-191.406	-9.65282	18.1479	-204.229	10.0735	17.7653	-196.654	2.06372	44.1153	-169.745	12.4242	32.1593	-134.947	28.0219	40.3049	-103.363	43.1377	49.779
508.752	-216.004	-54.6428	27.293	-202.992	-39.2531	43.6509	-219.48	-35.8877	46.0048	-209.904	-28.4761	43.4379	-199.015	-20.1417	42.3509	-214.01	-15.8463	43.5295	-183.989	1.78127	38.3015	-198.527	15.3774	40.5548	-203.997	-30.28	21.937	-219.857	-24.4201	20.6936	-191.406	-9.65282	18.2534	-207.72	5.57325	17.9759	-197.71	-2.49629	44.5123	-173.703	12.4242	33.3636	-142.674	28.0219	43.6164	-111.355	43.1684	54.4903
508.786	-216.004	-62.3209	27.293	-201.709	-47.0185	43.3702	-219.456	-43.6471	46.0048	-209.892	-36.0675	43.4379	-199.015	-25.3894	42.2574	-214.042	-21.8381	43.5295	-186.409	0.388795	38.4672	-203.213	9.50247	40.5993	-203.424	-37.4825	21.7959	-219.857	-32.7045	20.8254	-191.406	-9.65282	18.3894	-212.138	-0.758899	18.4126	-199.905	-8.74754	44.5123	-180.08	12.4242	33.3636	-149.953	28.0219	43.9592	-122.485	43.418	59.2193
508.819	-216.004	-69.1507	27.0642	-201.709	-53.8035	43.0879	-219.456	-49.6191	45.1831	-209.892	-41.3716	42.6594	-199.015	-31.0914	42.2289	-214.202	-27.6013	43.4881	-189.566	-2.51037	38.9943	-206.353	4.67833	41.0342	-203.424	-43.3601	21.6119	-219.857	-40.0521	22.1057	-191.406	-9.65282	18.4019	-213.406	-3.63455	18.7085	-202.156	-12.7727	44.5123	-185.154	12.4242	33.3636	-158.185	28.0219	43.9592	-132.89	44.4581	59.9662
508.852	-216.004	-76.0641	24.2124	-201.709	-57.9206	41.8403	-219.456	-55.2315	44.5707	-209.892	-46.1266	42.5125	-199.015	-35.0401	41.4365	-214.368	-31.6665	43.3016	-192.977	-5.42939	39.4293	-210.108	-0.635612	41.2098	-203.424	-48.6837	21.5885	-219.857	-45.8308	22.5687	-193.491	-12.4121	18.5147	-216.031	-6.78967	18.9288	-204.59	-16.9504	44.5123	-190.202	12.4242	33.3636	-165.722	28.0219	43.9592	-141.578	46.2824	59.9662
508.886	-216.004	-81.0628	23.8915	-201.709	-61.931	41.7474	-219.456	-60.152	44.5707	-209.892	-52.8261	42.4369	-199.1	-40.2429	41.4002	-214.674	-38.6429	43.3016	-194.989	-8.55186	39.5416	-212.866	-6.20593	41.5761	-203.424	-53.3246	21.4993	-220.188	-52.3221	23.5027	-195.612	-16.7923	18.7553	-218.208	-10.3128	19.9465	-206.371	-22.7412	44.5123	-195.79	10.0091	33.3636	-173.016	28.0219	43.9592	-149.734	47.34	59.9662
508.919	-216.004	-86.6514	23.8915	-201.709	-66.7933	41.7474	-219.456	-65.188	44.6545	-209.892	-57.495	42.3159	-199.307	-45.2376	41.3492	-215.426	-44.4655	43.3016	-196.399	-13.6701	40.0696	-213.597	-14.1418	41.5986	-203.424	-57.1439	21.3525	-220.774	-58.0264	23.8436	-195.917	-20.9112	19.1046	-219.271	-14.6283	20.1016	-206.587	-28.6903	44.5123	-200.753	5.98066	33.3636	-181.76	28.0219	43.9592	-165.124	52.5386	59.9662
508.952	-216.004	-92.1499	24.2124	-201.709	-73.2006	41.8403	-219.456	-69.0584	45.0121	-209.892	-62.613	42.3159	-199.348	-51.2239	41.1385	-215.519	-49.3221	43.3016	-196.668	-18.4252	40.0696	-213.671	-18.0961	41.5986	-203.424	-64.3878	21.3525	-220.828	-63.7566	24.2783	-196.06	-27.544	19.1282	-219.479	-22.1388	20.3501	-206.614	-33.8133	44.5123	-202.539	0.140979	33.3636	-195.262	28.0219	43.9592	-165.368	52.5386	59.9662
508.986	-216.004	-95.6015	25.4193	-201.709	-78.054	42.2046	-219.456	-73.7736	45.1831	-209.892	-67.4302	42.3159	-199.4	-56.5828	41.1241	-215.594	-53.7911	43.3016	-196.749	-22.5207	40.0696	-214.433	-22.4659	41.5986	-203.424	-70.4466	21.3525	-220.845	-68.6213	24.5291	-196.412	-32.6522	19.1596	-220.105	-27.9008	20.4287	-206.677	-38.2544	44.5123	-204.448	-2.70974	33.3636	-198.123	28.0219	43.9592	-170.537	52.5386	59.9662
509.019	-216.004	-98.6525	27.293	-201.709	-82.8103	42.8769	-219.456	-78.0887	45.3388	-209.892	-71.9411	42.4369	-199.52	-61.1211	41.1053	-215.768	-57.9648	43.3016	-197.372	-27.3837	40.0696	-214.549	-26.3456	41.5986	-203.424	-74.2882	21.3525	-220.872	-71.5532	25.2093	-196.448	-36.3561	19.2764	-221.309	-33.5036	20.6933	-207.406	-42.15	44.5123	-207.53	-7.67759	33.3636	-202.427	25.7578	43.9592	-179.586	52.5386	59.9662
509.052	-217.531	-100.711	27.577	-201.709	-85.9778	43.0879	-219.456	-80.581	45.7968	-209.892	-76.2408	42.5125	-200.224	-65.3339	41.1053	-216.001	-62.6512	43.3016	-198.532	-31.637	40.0696	-216.425	-30.1304	41.5986	-203.997	-77.7157	21.3525	-221.104	-73.8152	25.4957	-196.472	-38.5038	19.2891	-223.022	-37.1958	21.1265	-208.158	-46.1496	44.0194	-210.013	-10.8999	32.2237	-202.927	23.0858	43.9592	-187.165	52.5386	59.9662
509.086	-221.235	-104.261	28.05	-203.228	-90.562	43.3959	-221.92	-84.6899	46.5387	-212.231	-80.5447	42.913	-203.079	-70.544	41.3492	-219.532	-66.5581	43.3016	-202.147	-35.6037	40.0696	-219.071	-33.2151	41.5986	-206.559	-79.3517	20.8548	-222.636	-75.9688	25.4957	-196.504	-38.9626	19.2891	-223.453	-37.2625	21.1265	-211.764	-50.8733	42.8846	-212.061	-13.0074	31.2413	-202.972	20.2309	40.7981	-187.741	51.7911	59.9662
509.119	-226.467	-106.274	29.0098	-209.167	-92.9616	43.6509	-225.323	-84.9059	46.6306	-215.963	-81.4983	43.4379	-206.536	-73.3777	41.4365	-221.782	-67.373	43.6832	-203.763	-38.3998	40.3362	-221.09	-34.6686	41.5986	-210.004	-82.6542	20.6595	-226.007	-78.663	25.5452	-196.778	-39.9258	19.2891	-225.901	-37.4654	21.1265	-214.051	-52.6235	42.8846	-212.109	-14.555	30.959	-203.087	18.9187	39.3712	-188.077	51.7911	49.646
509.152	-229.82	-107.197	29.9985	-212.448	-92.9616	44.2818	-228.858	-84.9059	46.7839	-219.278	-81.4983	43.8895	-208.645	-73.3777	41.6971	-224.44	-67.373	44.2706	-204.022	-39.5529	40.3893	-221.321	-36.2253	41.5986	-212.77	-85.6355	20.6595	-227.94	-79.8605	25.5672	-196.786	-41.5777	19.2891	-225.961	-37.7711	21.1265	-215.887	-52.7077	42.8846	-212.401	-16.1439	30.9057	-203.429	18.6668	39.3465	-188.406	51.7911	49.4412
509.186	-229.82	-107.197	31.1008	-212.448	-92.9616	44.999	-228.858	-84.9059	47.5924	-219.278	-81.4983	43.9784	-209.179	-73.3777	42.2289	-224.44	-67.373	44.2706	-204.215	-39.5529	40.3893	-221.336	-36.2253	41.5761	-212.77	-85.6355	20.6595	-227.94	-79.8605	25.794	-197.003	-41.5777	19.1596	-226.129	-38.165	21.1265	-216.059	-52.7077	42.8846	-212.919	-17.2821	30.8122	-205.046	17.7301	38.8476	-189.857	51.7911	49.3763
509.219	-229.82	-107.197	31.355	-212.448	-92.9616	44.999	-228.858	-84.9059	47.7738	-219.278	-81.4983	43.9784	-209.179	-73.3777	42.2289	-224.44	-67.373	44.2706	-204.224	-39.5529	40.351	-221.359	-36.2253	41.3241	-212.77	-85.6355	20.6595	-227.94	-79.8605	25.819	-197.051	-41.5777	19.1596	-226.148	-38.5134	21.3557	-216.059	-52.7077	42.8846	-212.995	-17.2821	30.801	-205.987	17.3264	38.6444	-191.784	51.7911	48.2792
509.252	-229.82	-107.197	31.355	-212.448	-92.9616	44.999	-228.858	-84.983	47.7738	-219.278	-81.4983	43.9784	-209.179	-73.3777	42.2289	-224.44	-67.373	44.2706	-204.338	-39.5529	40.351	-221.471	-36.2253	41.104	-212.77	-85.6355	20.6595	-227.94	-79.8605	25.968	-197.128	-41.5777	19.2891	-226.177	-39.146	21.4215	-216.059	-52.7077	42.8846	-213.085	-17.2821	30.7874	-207.024	17.2706	38.1118	-194.335	52.5386	48.1013
509.286	-229.82	-107.197	29.5801	-212.448	-92.9616	44.999	-228.858	-85.5265	47.7738	-219.278	-81.4983	43.9784	-209.179	-73.3777	42.2289	-224.44	-67.8739	44.2706	-204.861	-39.5529	40.3362	-221.517	-36.3316	40.7937	-212.77	-85.6355	20.6595	-227.94	-80.401	26.0229	-197.231	-41.5777	19.2891	-226.446	-39.2787	21.4817	-216.059	-52.7077	42.8846	-213.758	-17.2821	30.6304	-207.179	17.2537	37.4208	-194.907	52.7568	46.4087
509.319	-229.82	-107.197	29.0098	-212.448	-92.9616	44.999	-228.858	-86.5846	46.7839	-219.278	-81.4983	43.9784	-209.179	-73.3777	42.2289	-224.44	-68.3883	44.2706	-204.985	-39.5529	40.1437	-221.914	-36.4918	40.7937	-212.77	-85.6355	20.6595	-227.94	-80.5422	26.3457	-197.366	-41.5777	19.2891	-226.588	-39.4817	21.4828	-216.059	-53.3119	42.8846	-213.963	-17.4674	29.9993	-208.946	17.2037	36.9793	-196.948	52.7568	45.665
509.352	-229.82	-107.197	29.0098	-212.448	-92.9616	45.4446	-228.858	-86.597	47.5976	-219.278	-81.4983	45.3862	-209.179	-73.3777	42.7657	-224.44	-69.3235	44.2706	-205	-39.5529	40.1044	-222.152	-36.9135	40.7937	-212.77	-85.6355	20.6595	-227.94	-80.7354	26.3457	-197.747	-41.5777	19.3676	-226.66	-39.5269	21.6135	-216.059	-53.9004	42.8846	-214.142	-17.4787	29.8934	-209.068	16.8981	35.9793	-196.948	52.5386	43.6933
509.386	-229.82	-107.197	29.0098	-212.448	-92.9616	45.4446	-228.858	-88.0055	47.5976	-219.278	-82.6542	45.4058	-209.179	-73.3777	43.0243	-224.44	-69.9061	44.8348	-205.128	-40.431	40.1044	-222.436	-36.9718	40.7937	-212.77	-85.6355	20.8548	-227.94	-80.9953	26.3457	-198.046	-41.6271	19.4013	-226.688	-39.5738	21.7001	-216.059	-54.8004	42.9217	-214.496	-17.6635	29.8934	-209.068	16.8691	35.9793	-197.84	52.5386	42.4474
509.419	-229.82	-107.197	29.0098	-212.448	-91.7227	45.4446	-228.858	-89.0979	47.5976	-219.278	-82.6542	45.4058	-209.179	-73.3777	43.0243	-224.44	-70.9249	44.8348	-205.621	-41.3195	40.1044	-222.436	-37.1796	40.7937	-212.77	-85.6355	21.062	-227.94	-81.0294	26.3457	-198.25	-41.9939	19.4646	-226.688	-39.6419	21.7001	-216.059	-55.66	43.5746	-214.963	-17.8189	29.8934	-209.643	16.1898	35.9793	-197.84	51.8295	42.4474
509.452	-223.277	-107.038	29.0098	-210.569	-88.8554	45.4446	-228.046	-89.0979	47.5976	-218.391	-82.6542	45.4058	-209.179	-73.3777	43.7998	-223.831	-70.9249	44.8348	-205.621	-41.9463	40.1044	-222.436	-37.3231	40.7937	-211.377	-82.2328	23.5699	-227.009	-81.4868	26.0229	-198.385	-42.4526	19.6861	-226.688	-40.2506	21.7001	-216.059	-55.6888	43.5819	-214.963	-18.26	29.8934	-210.242	16.1878	35.9793	-197.84	51.7911	42.4474
509.486	-217.172	-107.038	29.0098	-206.333	-88.8554	45.7752	-225.053	-89.0979	47.5976	-216.178	-82.6542	45.5684	-207.947	-73.3777	44.374	-223.525	-70.9249	44.9907	-205.621	-41.9463	40.1437	-222.436	-37.6056	40.7937	-209.491	-82.2328	23.8972	-225.088	-81.4868	25.968	-198.385	-43.0326	19.7652	-226.688	-40.3909	21.7001	-215.42	-55.6888	43.5851	-214.963	-18.2947	29.8934	-210.242	15.9782	35.9793	-198.282	51.75	42.4474
509.519	-211.961	-107.038	29.0098	-203.348	-88.8554	45.7752	-221.023	-89.0979	47.5976	-213.529	-82.6542	45.8034	-206.457	-73.3777	44.4381	-222.613	-70.9249	45.0814	-205.621	-41.9463	40.3362	-222.436	-37.8037	40.7937	-206.509	-82.2328	25.0829	-222.306	-81.4868	25.819	-198.385	-43.2892	19.9897	-226.688	-40.8317	21.7001	-215.281	-55.6888	43.6269	-214.963	-18.4054	29.8934	-210.756	15.9782	35.9793	-198.319	51.75	42.4474
509.552	-208.142	-107.038	29.0098	-198.661	-88.8554	45.9528	-216.59	-89.0979	47.5976	-210.669	-82.6542	46.1902	-204.5	-73.3777	44.5102	-221.558	-70.9249	45.3449	-205.621	-41.9463	40.351	-222.436	-37.9807	40.7937	-203.688	-82.2328	25.4057	-221.012	-81.4868	25.794	-198.385	-43.2892	20.332	-226.688	-41.9222	21.9234	-215.273	-55.6888	43.7418	-214.963	-18.5608	29.8934	-211.313	15.9782	35.9793	-199.712	51.75	42.4474
509.586	-200.973	-106.788	28.8453	-194.31	-88.8554	46.138	-212.01	-89.6469	47.5976	-206.622	-82.6542	46.1902	-202.635	-73.3777	44.7595	-219.993	-70.9249	46.0554	-205.621	-41.9463	40.4323	-222.436	-39.548	41.1835	-200.056	-82.2328	25.458	-217.841	-81.8864	25.4211	-198.385	-43.2892	20.3546	-226.688	-44.0257	22.032	-214.607	-55.6888	43.7903	-214.963	-18.5608	29.8934	-213.147	15.9782	35.9793	-201.928	51.75	42.4474
509.619	-192.816	-105.301	28.4486	-189.219	-88.8554	46.138	-205.938	-92.5944	46.627	-202.598	-82.6542	46.1902	-200.404	-73.3777	45.0246	-216.362	-74.9182	46.1492	-205.621	-41.9463	40.5369	-222.436	-43.1693	42.0506	-195.807	-82.2328	25.4825	-215.606	-85.0445	25.4211	-198.385	-43.2892	20.6361	-226.688	-48.7367	23.0174	-213.567	-56.3002	44.3414	-214.963	-20.9657	29.8934	-213.147	12.8561	35.9793	-205.747	48.8543	42.4474
509.652	-183.054	-104.362	28.2805	-185.521	-88.5851	45.9528	-199.969	-94.975	46.6142	-196.41	-83.8778	46.1902	-196.179	-73.3777	45.0592	-211.605	-79.2139	46.276	-205.621	-42.0123	40.8694	-222.436	-50.5757	43.7711	-193.575	-82.2328	25.5609	-210.525	-88.6362	26.0229	-198.385	-44.6637	20.7457	-226.588	-55.1791	23.6625	-209.999	-59.8005	45.7753	-214.963	-27.5607	35.2445	-213.147	3.13868	36.6531	-205.747	35.6478	42.4474
509.686	-176.976	-103.947	26.5726	-179.858	-87.7633	45.7752	-192.201	-100.185	46.6142	-190.462	-89.114	45.9189	-191.999	-75.3693	45.2615	-205.06	-83.9786	46.4036	-205.621	-45.9827	41.3045	-220.116	-56.3976	44.8027	-188.83	-82.2328	25.5609	-203.12	-93.2575	24.9891	-198.385	-48.5264	20.9543	-225.451	-58.5882	23.7378	-206.744	-64.7384	46.4892	-214.963	-34.3053	37.1435	-213.147	-1.84035	44.8849	-210.014	34.5208	54.5964
509.719	-169.036	-101.661	25.8824	-173.323	-87.2572	45.6782	-184.593	-101.562	46.6142	-183.126	-91.3466	45.8034	-184.951	-79.6546	45.5929	-195.442	-88.5636	46.5736	-202.124	-50.5545	43.2992	-213.933	-62.1242	45.4558	-183.986	-82.2328	25.5609	-197.346	-96.6975	24.9891	-198.385	-53.7793	22.6695	-217.369	-69.0355	24.9261	-199.569	-69.211	48.1423	-214.234	-39.2252	40.8125	-213.147	-3.19186	50.2874	-210.014	33.0863	61.3504
509.752	-163.27	-101.383	25.6531	-168.491	-85.7865	45.4528	-178.722	-101.562	46.6142	-178.482	-91.3466	45.8034	-177.76	-81.5569	46.0367	-188.187	-93.4939	46.6897	-198.746	-54.3944	45.1643	-207.518	-68.1452	47.372	-179.281	-82.4983	25.6938	-191.037	-100.837	24.9891	-196.139	-55.048	24.9517	-212.069	-75.6608	25.1743	-193.856	-72.9179	49.8492	-210.412	-46.7969	44.6963	-213.147	-17.5232	58.7867	-210.259	21.5326	71.8969
509.786	-156.56	-100.635	25.5436	-159.906	-84.509	45.4446	-170.344	-101.562	46.6142	-170.763	-91.3466	45.8034	-172.061	-81.5569	46.2183	-181.735	-95.6795	46.7879	-195.879	-59.7756	46.1782	-203.883	-74.8722	48.0221	-174.964	-84.2805	25.7747	-184.291	-101.737	24.9891	-193.388	-59.9947	25.172	-203.771	-83.4828	25.3562	-189.667	-77.755	49.8573	-208.374	-53.3196	45.4065	-213.147	-19.6394	58.7867	-210.259	19.1558	72.2019
509.819	-146.109	-100.635	25.0462	-154.384	-84.3337	45.3355	-161.069	-101.562	46.6142	-163.866	-91.3466	45.8034	-167.123	-81.5569	46.6596	-175.175	-95.6795	46.7879	-188.432	-67.5397	47.2134	-197.933	-83.0326	48.0221	-171.551	-84.2805	25.7747	-177.653	-101.737	24.9891	-183.361	-70.7505	25.1729	-194.972	-92.0872	25.9499	-181.618	-82.2407	49.8573	-205.431	-59.4996	45.4613	-213.147	-30.6095	58.7867	-210.259	7.51537	73.3399
509.852	-136.62	-100.603	25.0439	-138.361	-84.3337	45.2008	-151.521	-101.562	46.6142	-156.188	-91.3466	45.8034	-160.454	-81.5569	46.7504	-166.234	-95.6795	46.8062	-182.337	-70.5894	47.4074	-192.564	-86.2974	48.1518	-161.901	-84.2805	25.7747	-167.838	-101.737	24.9891	-179.511	-71.853	25.1729	-194.467	-93.0893	25.9708	-174.603	-83.7	49.8583	-202.77	-63.7753	45.4613	-209.776	-34.4709	60.2864	-210.259	-1.77274	74.2073
509.886	-128.163	-100.603	24.7952	-133.94	-84.3337	45.184	-140.624	-101.562	46.6142	-146.447	-91.3466	45.9189	-153.77	-81.5569	46.7504	-157.97	-95.6795	47.0162	-177.594	-74.2269	47.4074	-183.325	-89.8644	48.8596	-155.039	-84.2805	25.6938	-159.286	-101.737	24.9891	-179.011	-75.6964	25.1729	-190.853	-94.4815	26.0849	-168.232	-84.5167	50.0744	-195.254	-68.1273	45.5039	-206.211	-40.9624	60.2864	-210.259	-15.944	74.2073
509.919	-118.796	-100.603	24.7952	-128.41	-84.3337	45.023	-131.248	-101.562	46.6142	-138.557	-91.3466	45.9189	-146.511	-81.5569	46.7504	-148.502	-95.6795	47.0162	-170.534	-74.8279	47.5005	-177.08	-89.8644	48.8596	-146.765	-84.2805	25.6938	-150.236	-101.737	24.856	-175.26	-76.9589	25.1729	-185.924	-94.4815	26.3232	-160.087	-84.5167	50.0744	-188.002	-72.0511	45.6695	-201.317	-48.2761	60.3675	-210.014	-24.029	74.6082
509.952	-108.771	-98.2187	24.7696	-119.338	-84.3337	44.8674	-119.218	-101.562	46.6142	-128.027	-91.3466	45.9189	-137.902	-81.5569	46.7504	-139.966	-95.6795	47.0162	-166.363	-76.4956	47.5215	-173.514	-89.8644	48.9415	-136.468	-84.2805	25.6938	-139.835	-101.737	24.7433	-165.943	-78.413	25.1729	-176.013	-94.4815	26.7512	-153.638	-84.5167	50.0744	-186.084	-76.4192	45.7254	-199.942	-52.4229	60.3675	-209.912	-25.3453	75.473
509.986	-100.659	-94.6218	24.6262	-111.269	-81.1989	44.8674	-111.201	-101.562	46.6142	-120.473	-91.3466	45.9189	-132.12	-81.5569	46.7504	-132.729	-95.6795	47.0162	-162.667	-78.1391	47.7995	-167.815	-89.8644	49.0617	-129.364	-84.2805	25.6938	-131.896	-101.737	24.7433	-159.537	-81.0009	25.5819	-166.176	-94.4815	26.8683	-147.848	-84.5167	50.0744	-182.467	-81.054	46.1954	-198.419	-57.1746	60.3675	-209.616	-29.5512	75.5239
510.019	-92.9305	-90.5826	24.5686	-104.756	-79.1253	44.8674	-102.961	-97.6439	46.6142	-114.765	-89.7339	45.9189	-126.438	-81.5569	46.7504	-126.445	-95.6795	47.0162	-157.449	-78.6245	47.9739	-159.551	-89.8644	49.3123	-123.784	-84.2805	25.6938	-123.57	-101.737	24.7433	-153.453	-81.8862	25.5819	-158.554	-94.4815	27.2991	-141.665	-84.5167	50.0744	-178.089	-84.7956	46.2807	-197.455	-57.3329	60.3675	-207.542	-33.9002	76.0573
510.052	-83.6709	-88.1582	24.4158	-98.1362	-75.7395	44.7293	-96.5951	-94.9177	46.6449	-106.686	-87.7085	45.2177	-119.533	-79.9644	46.6596	-118.195	-95.6795	47.0162	-152.702	-78.6245	47.9739	-152.652	-89.8644	49.3123	-114.846	-84.2805	25.5609	-114.108	-101.737	25.455	-146.378	-81.8862	25.5819	-148.806	-94.4815	27.2991	-135.282	-84.5167	49.8951	-172.134	-85.5347	46.6071	-193.421	-57.7552	60.2864	-207.542	-39.1366	75.5239
510.086	-76.5867	-84.5829	24.4158	-89.7806	-72.7141	44.7293	-87.6683	-91.8693	46.7903	-98.7391	-84.9761	45.2177	-112.909	-78.6888	46.2183	-110.59	-94.7924	47.1321	-145.665	-78.6245	47.9739	-144.742	-91.0599	49.3123	-106.368	-82.4934	25.1257	-103.387	-99.2758	25.8891	-141.229	-81.8862	25.1729	-143.586	-98.2784	27.2991	-128.601	-84.5167	49.8951	-164.693	-85.5975	46.6071	-190.724	-60.9632	58.7867	-205.188	-40.3557	75.5239
510.119	-68.6869	-84.5829	24.4158	-82.9642	-72.7141	44.7293	-80.2454	-91.8693	46.9501	-91.1062	-84.6493	45.2177	-105.062	-77.3015	46.2183	-102.96	-92.6581	47.3582	-136.889	-78.6245	47.7995	-135.241	-91.0599	49.0617	-97.3886	-80.1774	24.9574	-95.0248	-97.3943	25.8891	-133.983	-81.8862	25.1222	-140.907	-98.7527	27.2212	-120.601	-84.5167	49.8951	-156.87	-85.5975	46.6071	-185.35	-61.6955	58.486	-204.759	-41.4881	75.5239
510.152	-61.2576	-84.5829	24.4158	-74.4831	-72.7141	44.7293	-71.6378	-91.8693	47.0337	-82.5168	-84.6493	45.2177	-96.3393	-76.9668	46.2183	-94.7769	-92.6581	47.3582	-128.744	-78.6245	47.6662	-127.317	-91.0599	48.9415	-89.0611	-80.1774	24.8864	-88.3086	-97.3943	25.8891	-125.137	-81.8862	24.9806	-127.57	-100.23	27.2212	-112.05	-84.5167	49.8951	-145.278	-85.5975	46.2807	-183.532	-64.5566	58.2096	-203.161	-43.755	75.473
510.186	-53.6262	-84.5829	24.4158	-66.4065	-72.7141	44.7293	-63.4233	-91.8693	47.0691	-75.4156	-84.6493	45.9447	-88.8181	-76.9668	46.2183	-88.3508	-92.6581	48.0268	-120.553	-78.6245	47.5215	-120.925	-91.0599	48.8596	-82.1556	-80.1774	24.835	-80.7318	-97.3943	25.54	-117.271	-81.8862	24.9517	-120.898	-100.806	27.2212	-104.511	-82.8686	49.8823	-136.645	-85.5975	46.1954	-169.287	-64.762	58.1871	-192.481	-47.0856	74.6082
510.219	-47.2629	-84.5829	24.5686	-59.7145	-72.7141	44.7293	-59.2778	-91.8693	47.5638	-69.646	-84.6493	45.9447	-81.7895	-76.9668	46.209	-82.326	-92.6581	48.0268	-114.313	-78.6245	47.5005	-115.213	-91.0417	48.7838	-76.7728	-80.1774	23.4398	-76.5949	-97.3943	25.54	-111.64	-81.8862	24.5448	-114.698	-100.823	26.7512	-98.1467	-82.8686	49.8583	-130.195	-85.5975	45.6695	-164.799	-69.127	57.6793	-190.358	-49.6405	74.5007
510.252	-40.8569	-84.5829	24.6262	-53.7366	-72.7141	44.8674	-53.0276	-91.8693	47.6082	-63.5558	-84.6493	45.9447	-74.8736	-76.9668	46.209	-75.4287	-92.6581	48.0268	-108.072	-78.6245	47.5005	-109.483	-91.0417	48.7838	-71.0712	-80.1774	23.4398	-71.0844	-97.3943	25.6063	-104.3	-81.8862	23.9945	-107.224	-100.823	26.7512	-91.5554	-82.8686	49.8823	-124.777	-85.5975	45.6695	-158.911	-69.127	57.3767	-189.141	-49.6405	74.2073
510.286	-34.9225	-84.5829	25.0439	-47.717	-72.7141	45.023	-46.8077	-91.8693	47.7833	-57.3482	-84.6493	45.9895	-68.2398	-76.9668	46.3904	-69.4553	-92.6581	48.0268	-100.909	-79.0567	47.5005	-101.648	-91.0417	48.7838	-65.0512	-80.1774	23.4398	-65.1319	-97.3943	25.8891	-97.9958	-81.8862	23.9945	-99.1887	-100.823	26.7512	-84.529	-82.8686	49.8823	-118.086	-85.5975	45.6695	-158.286	-69.127	57.3767	-187.386	-50.9311	74.2073
510.319	-30.0019	-84.5829	25.0439	-41.7869	-72.7141	45.023	-42.4948	-91.8693	47.7833	-52.3012	-84.6493	46.6789	-64.226	-76.9668	46.3904	-63.4632	-92.6581	48.8162	-96.3532	-79.0567	47.5005	-96.1039	-91.0417	48.7838	-57.271	-80.1774	23.4398	-55.5764	-97.3943	25.8891	-91.6272	-81.8312	23.928	-90.1376	-100.823	26.7512	-79.7259	-82.8686	49.8823	-112.699	-85.5975	45.5039	-155.723	-70.214	57.3767	-181.768	-55.1638	74.2073
510.352	-24.4654	-84.5829	27.8985	-37.5073	-72.7141	45.4902	-38.8431	-91.8693	47.7851	-47.6391	-84.6493	46.6789	-59.7046	-76.9668	46.3904	-59.1962	-92.6581	48.8162	-92.1214	-79.0567	47.2887	-92.0078	-91.0417	48.4746	-48.8466	-80.1774	23.4398	-49.8807	-97.3943	25.8891	-84.13	-81.8312	23.928	-84.8016	-100.823	26.4201	-76.7541	-82.8686	49.8951	-110.115	-85.5975	45.3516	-140.844	-70.214	57.3767	-173.007	-56.2228	74.5007
510.386	-23.0273	-92.0719	28.339	-32.9781	-76.5198	45.6564	-37.5278	-95.5486	47.7851	-43.6924	-84.6493	46.3315	-55.1633	-76.9668	46.209	-56.287	-92.6581	47.9678	-88.6399	-79.0567	47.2887	-89.4834	-91.0417	48.4746	-46.2644	-80.1774	23.4398	-48.0674	-97.3943	25.8891	-78.0285	-81.8312	23.928	-81.3172	-100.823	26.0004	-73.0446	-82.8686	49.9044	-107.515	-85.5975	44.4466	-138.838	-70.214	57.3767	-168.915	-58.5316	74.5007
510.419	-20.9648	-99.3483	29.2135	-28.7228	-83.0173	45.7177	-35.5562	-101.803	47.8635	-40.7277	-89.099	46.3315	-52.038	-76.9668	46.209	-54.9203	-94.6959	47.9678	-84.2049	-79.0567	47.2887	-87.1927	-91.0417	48.4746	-41.3891	-85.0131	23.4398	-46.2166	-101.713	25.8891	-73.4781	-81.8312	23.928	-79.5396	-100.823	26.0004	-70.9204	-82.8686	49.9044	-103.487	-85.5975	44.4466	-138.186	-70.214	57.3767	-166.761	-59.5937	74.5007
510.452	-18.3874	-107.814	29.2407	-24.4888	-90.22	45.8053	-33.0879	-106.645	48.1217	-36.5593	-94.5016	46.4956	-45.1084	-80.9539	46.3904	-53.3461	-97.705	48.3482	-78.5602	-79.0567	47.5005	-83.5865	-91.0417	48.4746	-36.5183	-92.1001	23.4398	-44.4004	-108.121	25.8891	-70.8622	-81.8312	23.928	-78.7622	-100.961	26.0004	-64.1387	-82.8686	49.9044	-99.8948	-85.5975	44.4466	-132.506	-72.1385	57.6793	-162.958	-63.5022	74.5007
510.486	-14.2049	-114.439	29.2407	-18.4908	-95.298	45.8053	-28.1155	-112.971	48.1217	-32.3054	-100.774	46.4956	-38.7772	-86.4705	46.3904	-47.4119	-101.568	48.3482	-72.6216	-79.0567	47.41	-78.3222	-91.2326	48.4746	-32.2712	-96.2319	23.5558	-40.8607	-113.004	26.1083	-68.141	-81.8312	23.9945	-77.8048	-101.022	25.8099	-59.7646	-85.0826	50.1512	-95.9352	-85.5975	44.4466	-126.934	-72.1385	57.6793	-159.744	-63.9376	74.5007
510.519	-9.08015	-120.575	29.2407	-13.3673	-100.699	45.8053	-24.1025	-117.716	48.1217	-27.435	-105.039	46.4956	-32.3771	-90.0373	46.3904	-42.7997	-105.459	48.3482	-67.1059	-79.0567	47.2887	-72.9906	-92.096	48.0205	-26.6477	-97.7506	24.6718	-37.2201	-114.379	26.1377	-64.085	-81.8312	23.7753	-73.6505	-101.124	24.8788	-53.1909	-87.9258	50.1512	-89.7164	-86.1183	44.1772	-119.741	-74.5896	57.6793	-154.562	-64.5788	74.46
510.552	-3.57253	-125.195	29.2407	-8.10713	-105.729	45.8053	-17.6675	-121.111	48.1217	-21.8234	-108.824	46.4956	-27.0371	-95.2004	46.3904	-37.1408	-108.788	48.3482	-60.1647	-79.0567	46.337	-67.717	-93.8496	47.7934	-21.5428	-101.468	24.6718	-33.5181	-117.609	26.4469	-56.9338	-81.8312	23.732	-64.8832	-101.136	24.5673	-47.4114	-91.4754	50.1512	-82.9535	-86.1535	42.8265	-110.953	-77.1735	58.1455	-138.331	-66.8801	74.46
510.586	2.90076	-127.818	29.2407	-2.1112	-108.141	45.8053	-12.153	-124.258	48.1217	-16.147	-111.984	46.4956	-22.8474	-98.6361	46.3904	-32.1537	-112.781	48.3482	-52.796	-83.2497	46.2717	-61.3765	-97.5189	47.6469	-15.2835	-104.176	24.6718	-27.3321	-120.405	26.4469	-48.8124	-81.8312	23.5957	-57.8527	-103.276	24.5139	-41.3054	-95.8969	50.1512	-76.6128	-87.0066	42.7931	-108.403	-79.8584	58.1455	-137.509	-70.6352	73.1002
510.619	12.6023	-128.458	29.2407	4.79723	-111.587	45.8053	-3.02979	-129.316	48.1727	-9.20154	-116.969	46.4956	-16.5359	-103.821	46.3904	-24.8087	-119.367	48.3482	-48.1729	-88.7617	46.0214	-56.0228	-104.237	47.5235	-8.23549	-106.835	24.6718	-19.554	-125.188	26.4469	-41.4495	-87.9073	23.5957	-50.3503	-112.06	24.438	-36.5348	-100.775	50.1512	-71.1996	-88.8886	41.9574	-101.982	-80.1399	58.1455	-134.161	-70.7188	72.7432
510.652	25.4638	-130.82	29.2407	15.1756	-114.878	45.7177	8.15518	-132.656	48.1727	1.85763	-120.641	46.3315	-5.0152	-107.618	46.3904	-13.4432	-123.365	47.9678	-38.8925	-93.5741	46.0214	-45.2713	-107.983	47.5235	1.70514	-111.7	23.5558	-8.08407	-129.623	26.4469	-33.5045	-94.6782	23.5957	-43.3904	-116.907	24.1948	-27.5009	-104.822	50.1512	-62.542	-92.3981	42.7931	-96.679	-80.1399	58.1455	-126.409	-70.7188	69.0011
510.686	38.573	-133.863	29.2135	25.8632	-117.102	45.6564	18.9663	-134.709	48.1727	13.5863	-123.887	45.7206	5.23838	-110.263	45.7372	-2.79764	-126.426	47.7156	-28.1028	-97.1879	45.9414	-35.2888	-112.923	47.7934	12.3463	-115.442	23.5558	2.39241	-133.229	26.4469	-24.7958	-98.03	22.8466	-38.9215	-119.998	23.7673	-15.1858	-107.908	50.1512	-51.7095	-96.0466	42.8265	-85.4289	-82.1428	58.1455	-119.605	-70.7188	69.0011
510.719	48.6136	-137.389	28.339	36.2832	-120.458	45.6564	29.5201	-138.49	48.1727	23.0847	-126.682	45.5685	15.2901	-113.702	45.5575	7.71278	-128.871	47.5609	-16.7161	-99.7533	46.0214	-23.5893	-114.087	48.0205	22.1705	-120.209	23.5558	13.6053	-137.02	26.4469	-12.6835	-102.621	22.8466	-25.2315	-123.535	23.7673	-4.12968	-110.996	49.6944	-39.4528	-99.508	44.1772	-70.6645	-85.1498	58.1455	-104.397	-73.2744	69.0011
510.752	61.0629	-142.32	28.1083	49.8994	-126.294	45.6564	42.7115	-143.467	48.1727	36.1872	-131.668	45.4763	28.193	-118.003	45.0048	20.0209	-133.567	46.4694	-5.79011	-104.793	46.1011	-11.8692	-120.473	48.0564	35.7615	-123.031	23.5558	26.6048	-139.175	26.4469	1.73034	-107.763	22.8466	-8.73996	-127.717	23.7673	6.53114	-116.324	49.6944	-27.0391	-105.607	44.4466	-56.5665	-89.5047	58.1455	-91.4274	-74.4832	69.0011
510.786	69.5095	-142.677	27.7137	60.421	-127.496	45.7177	51.8965	-145.385	48.4697	47.4743	-133.992	44.5587	39.6089	-122.034	44.8507	30.6252	-137.294	46.1937	5.05737	-109.205	46.1011	-2.28326	-124.779	48.1783	46.5607	-124.867	23.5558	35.7443	-139.332	26.4469	11.7102	-109.561	22.8466	2.21754	-130.102	23.7673	18.8596	-118.817	49.3229	-17.4938	-109.72	44.6296	-48.8685	-94.7979	58.1455	-89.5643	-75.0244	69.0011
510.819	76.9454	-142.801	25.9236	67.6181	-127.5	45.757	59.5751	-146.186	48.5523	55.5929	-134.662	44.4675	46.1551	-124.575	44.5326	38.2403	-139.481	46.0074	13.2397	-113.682	46.1011	5.39548	-128.193	48.1783	54.3429	-129.555	23.3174	46.0535	-139.374	26.4469	18.0794	-114.785	22.1847	11.6009	-132.972	23.7178	26.1049	-123.676	48.6969	-9.97564	-115.73	45.4653	-43.8071	-95.2254	58.1455	-82.0111	-78.7639	69.0011
510.852	81.1001	-142.922	25.8896	72.9521	-127.723	45.8069	67.3646	-146.229	48.5695	61.0034	-135.233	44.4667	50.7013	-127.864	44.4666	44.6515	-140.735	45.8364	18.0088	-121.486	45.9414	11.1984	-132.941	48.1354	58.6026	-131.48	22.2759	52.5328	-139.438	25.8647	21.689	-120.23	22.001	16.0744	-136.573	23.5439	31.0283	-129.91	48.6251	-4.00814	-115.73	44.6296	-43.5372	-98.7819	49.9124	-78.4845	-83.2303	66.2485
510.886	84.7009	-142.922	25.8768	74.6829	-127.951	45.7675	69.4195	-146.253	48.5695	62.4852	-136.463	44.3485	52.1992	-130.242	44.4666	47.2707	-140.742	45.8253	19.9241	-125.078	45.8843	13.6422	-135.194	48.0564	61.8762	-132.722	20.9161	56.0654	-139.476	25.1321	23.9283	-122.525	21.9478	18.2341	-136.615	23.5439	33.8995	-132.955	48.5986	-2.93496	-124.852	45.4653	-40.7593	-99.0055	49.8585	-77.2995	-83.2303	66.1134
510.919	87.289	-142.922	25.8512	75.899	-128.118	45.7675	71.7328	-146.308	48.5695	64.1611	-137.253	44.3485	52.6155	-131.458	44.4666	48.3035	-140.742	45.775	20.5352	-126.969	45.8559	14.4659	-135.507	48.0205	62.8556	-133.992	20.2686	56.0714	-139.476	24.9568	24.1189	-124.035	21.8676	19.0172	-136.637	23.5295	34.4018	-133.52	48.4763	0.072442	-127.068	45.4794	-40.3399	-99.0674	49.834	-76.9355	-83.2303	66.1134
510.952	87.6809	-142.922	25.8512	76.0631	-128.399	45.7675	72.0258	-146.807	48.6939	64.3317	-137.316	44.3485	52.6979	-132.835	44.4666	48.5447	-140.742	45.775	20.542	-128.059	45.7532	14.6387	-135.618	48.0069	63.3433	-134.168	19.7516	56.0839	-139.476	20.5526	24.876	-125.108	21.704	19.7334	-136.637	23.5088	34.8646	-134.11	48.441	2.15939	-127.152	45.7096	-39.2795	-99.0674	49.7783	-76.8207	-83.2303	66.1134
510.986	87.7059	-142.922	25.8512	76.2253	-128.847	45.7675	72.142	-146.822	48.7089	64.5124	-137.34	44.3467	52.7166	-133.024	44.4653	48.563	-140.796	45.7423	20.544	-128.164	45.6908	14.6452	-135.793	47.8553	63.4569	-134.559	19.5766	56.1509	-139.476	20.5433	24.876	-125.108	21.4501	19.7334	-136.745	23.491	35.1192	-134.137	48.4289	2.64426	-127.901	45.944	-39.2665	-99.1035	49.772	-76.7403	-83.2303	66.1134
511.019	87.7684	-142.922	25.8512	76.3202	-128.955	45.757	72.172	-146.822	48.7275	64.5565	-137.351	44.3186	52.7813	-133.031	44.3796	48.6286	-140.838	45.7423	20.544	-128.365	45.6885	14.6721	-135.841	47.8553	63.5288	-134.758	19.5655	56.1567	-139.476	20.2965	24.876	-125.108	21.3983	19.7432	-136.767	23.4323	35.1419	-134.197	48.4004	2.75385	-128.064	45.944	-39.235	-99.3628	49.772	-76.668	-83.2303	66.1134
511.052	87.7684	-142.922	25.8255	76.3706	-128.981	45.7675	72.172	-146.822	48.7565	64.5565	-137.402	44.3023	52.7826	-133.033	44.3796	48.7293	-140.857	45.7423	20.544	-128.426	45.6808	14.7037	-135.875	47.8553	63.6008	-134.807	19.4772	56.1995	-139.438	20.2965	24.876	-125.108	21.3956	19.7432	-136.785	23.4286	35.1512	-134.239	48.3869	2.76414	-128.171	46.039	-39.2244	-99.409	49.772	-76.6582	-83.2849	66.1134
511.086	87.7684	-142.922	25.8255	76.3706	-128.993	45.7675	72.172	-146.822	48.8379	64.5565	-137.402	44.3023	52.787	-133.083	44.3796	48.8676	-140.945	45.7423	20.544	-128.426	45.6424	14.7879	-135.919	47.887	63.6495	-134.859	19.2871	56.2999	-139.438	20.2965	24.876	-125.108	21.3476	19.7643	-136.798	23.3995	35.1794	-134.275	48.3719	2.92328	-128.241	46.284	-39.2102	-99.4765	49.772	-76.616	-83.2849	66.1134
511.119	87.7684	-142.922	25.8255	76.3706	-129.016	45.7675	72.172	-146.822	48.8657	64.5639	-137.422	44.3186	52.8036	-133.208	44.4032	48.8948	-140.956	45.7423	20.6109	-128.426	45.6424	14.9335	-136.078	47.9189	63.6731	-134.92	19.2871	56.3222	-139.438	20.2965	24.9129	-125.108	21.2159	19.7902	-136.874	23.3881	35.1911	-134.276	48.3719	3.00971	-128.388	46.284	-39.0923	-99.4765	49.772	-76.5425	-83.2742	66.1134
511.152	87.7684	-142.922	25.8512	76.3706	-129.272	45.7675	72.172	-146.822	48.9814	64.5639	-137.458	44.3186	52.926	-133.209	44.4036	48.8948	-141.069	45.7471	20.6534	-128.433	45.6808	14.9874	-136.086	47.9762	63.6731	-134.928	19.2677	56.4412	-139.408	20.2965	24.9129	-125.117	21.2159	19.8154	-136.874	23.3881	35.1953	-134.279	48.3431	3.02145	-128.413	46.2947	-38.7455	-99.5588	49.7783	-76.4858	-83.2849	66.1916
511.186	87.7684	-142.977	25.8645	76.3706	-129.28	45.7724	72.172	-146.822	49.0588	64.5904	-137.47	44.3186	53.1705	-133.237	44.4555	48.8948	-141.069	45.7471	20.6673	-128.504	45.6808	14.989	-136.086	47.9807	63.6731	-135.133	19.2441	56.4173	-139.374	20.2106	24.9506	-125.117	21.3476	19.8254	-136.874	23.3995	35.1953	-134.291	48.3629	3.0549	-128.459	46.3083	-38.7319	-99.5659	49.834	-76.3493	-83.2742	66.2387
511.219	87.7684	-142.977	25.8768	76.3706	-129.367	45.7876	72.172	-146.822	49.0588	64.6039	-137.517	44.3186	53.1954	-133.241	44.4555	48.8948	-140.956	45.7471	20.6707	-128.516	45.6808	14.9974	-136.086	48.0069	63.6731	-135.133	19.2404	56.3222	-139.332	20.1721	25.0299	-125.125	21.3956	19.8292	-136.874	23.4286	35.1953	-134.367	48.3719	3.05852	-128.951	46.3741	-38.7082	-99.5659	49.8585	-76.3493	-83.2303	66.2485
511.252	87.7514	-142.977	25.8768	76.3706	-129.375	45.8069	72.172	-146.807	49.0588	64.6238	-137.517	44.3148	53.2107	-133.294	44.4555	48.8948	-140.956	45.7471	20.6756	-128.609	45.6808	14.9974	-136.086	48.0069	63.6731	-135.133	19.2404	56.3222	-139.332	20.1617	25.0299	-125.125	21.3983	19.8591	-136.874	23.4286	35.1953	-134.367	48.3719	3.11056	-128.955	46.3741	-38.6949	-99.5588	49.9124	-76.2962	-83.1794	66.2696
511.286	87.7059	-142.977	25.8896	76.3502	-129.418	45.8085	72.142	-146.807	49.0588	64.6039	-137.517	44.3148	53.2619	-133.304	44.4555	48.8346	-140.956	45.7471	20.6756	-128.609	45.6424	14.9974	-136.109	47.9807	63.6731	-135.133	19.2404	56.3222	-138.958	20.1617	25.0299	-125.125	21.3983	19.8782	-136.874	23.4323	35.1911	-134.367	48.3719	3.18909	-129.013	46.3808	-38.6623	-99.5182	49.9124	-76.2847	-83.1439	66.3181
511.319	87.6965	-142.957	25.9219	76.322	-129.437	45.8085	72.083	-146.807	49.0588	64.5904	-137.517	44.3148	53.2619	-133.376	44.4555	48.8332	-140.958	45.7471	20.6756	-128.609	45.6314	14.9974	-136.121	47.9762	63.6731	-134.958	19.2441	56.2788	-138.958	20.1721	24.9506	-125.125	21.3983	19.8782	-137.221	23.491	35.1858	-134.367	48.3719	3.22488	-129.041	46.3083	-38.6258	-99.4765	49.8585	-76.2368	-83.1261	66.3181
511.352	87.6809	-142.957	25.9825	76.3202	-129.444	45.8358	72.0718	-146.807	49.0588	64.5639	-137.603	44.3148	53.2619	-133.389	44.4159	48.8124	-141.069	45.7423	20.7762	-128.609	45.6283	15.0177	-136.278	47.9286	63.6495	-134.958	19.2404	56.2788	-138.958	20.1721	24.9384	-125.125	21.3983	19.8831	-137.23	23.491	35.1794	-134.367	48.3719	3.32217	-129.056	46.2947	-38.4161	-99.4607	49.834	-76.224	-83.1122	66.377
511.386	87.652	-142.957	25.9881	76.2504	-129.522	45.8426	72.059	-146.807	49.0624	64.5402	-137.631	44.3148	53.2107	-133.389	44.4036	48.7751	-141.119	45.6738	20.8312	-128.612	45.6144	15.0578	-136.34	47.9189	63.6008	-134.958	19.2167	56.2788	-138.958	20.1912	24.9129	-125.162	21.3983	19.9516	-137.276	23.491	35.1512	-134.482	48.3719	3.38561	-129.121	46.2865	-38.3901	-99.409	49.7783	-76.2113	-83.1122	66.3967
511.419	87.5454	-142.957	25.9989	76.1937	-129.686	45.895	72.0456	-146.807	49.0835	64.5332	-137.639	44.3148	53.2107	-133.389	44.4036	48.8124	-141.252	45.7423	20.8752	-128.612	45.5963	15.0816	-136.413	47.9189	63.5568	-135.028	19.2134	56.4173	-138.958	20.2106	24.9129	-125.125	21.4501	20.0415	-137.304	23.5295	35.1512	-134.632	48.3719	3.38952	-129.425	46.2865	-38.3046	-99.3808	49.7783	-76.2047	-83.0636	66.3967
511.452	87.5357	-142.996	25.9989	76.1937	-129.741	45.895	72.0442	-146.807	49.0835	64.5124	-137.669	44.3148	53.2748	-133.52	44.4032	48.8332	-141.309	45.7423	21.1622	-128.612	45.5847	15.1185	-136.547	47.887	63.5568	-135.028	19.2074	56.4412	-138.958	20.2758	24.9129	-125.125	21.4572	20.0745	-137.308	23.5797	35.1512	-134.632	48.4402	3.39977	-129.425	46.2865	-38.2528	-99.3808	49.7363	-76.1999	-83.0636	66.3967
511.486	87.4425	-143.012	26.0054	76.1937	-129.767	45.895	72.0283	-146.807	49.0624	64.5332	-137.694	44.3148	53.2799	-133.522	44.4032	48.8346	-141.322	45.7471	21.2771	-128.612	45.5558	15.2005	-136.649	47.887	63.5568	-135.028	19.2074	56.5435	-139.013	20.2965	24.9129	-125.162	21.472	20.0914	-137.311	23.5797	35.1858	-134.632	48.4489	3.55946	-129.425	46.2865	-38.2394	-99.4607	49.9337	-76.099	-83.1122	66.4007
511.519	87.3723	-143.033	26.0054	76.2504	-129.807	45.895	72.0107	-146.839	49.0588	64.5402	-137.707	44.3148	53.3037	-133.541	44.4032	48.8948	-141.354	45.7471	21.3876	-128.467	45.5289	15.3748	-136.671	47.887	63.5568	-135.028	19.2074	56.6715	-139.101	20.4025	24.9384	-125.212	21.5735	20.165	-137.344	23.5797	35.2095	-134.64	48.5175	3.55946	-129.425	46.284	-38.2149	-99.5182	49.9337	-76.0499	-83.1439	66.4007
511.552	87.1154	-143.04	26.0054	76.2504	-129.844	45.9419	71.9787	-147.06	49.023	64.5402	-137.733	44.3864	53.3231	-133.546	44.4036	48.8948	-141.388	45.7482	21.4607	-128.467	45.5111	15.4513	-136.734	47.887	63.5568	-135.133	19.2167	56.6715	-139.346	20.4025	25.0395	-125.218	21.6474	20.2218	-137.409	23.5797	35.2095	-134.64	48.5317	3.55946	-129.425	46.1298	-38.1823	-99.5588	49.9337	-76.0156	-83.1794	66.4007
511.586	87.1154	-143.067	26.0054	76.2504	-129.917	45.9419	71.9787	-147.099	49.0144	64.5402	-137.779	44.3884	53.4152	-133.587	44.4159	48.8948	-141.532	45.7482	21.4894	-128.467	45.4502	15.5553	-136.901	47.8585	63.5568	-135.203	19.2404	56.6715	-139.408	20.4399	25.1328	-125.323	21.8194	20.2594	-137.437	23.5797	35.2095	-134.686	48.5317	3.55946	-129.425	45.7307	-38.1681	-99.5588	49.6108	-76.0156	-83.2742	66.3967
511.619	87.1154	-143.118	26.0054	76.2504	-129.923	45.9419	71.9787	-147.316	48.9877	64.5904	-137.839	44.4036	53.4185	-133.592	44.4555	48.8948	-141.608	45.7471	21.5072	-128.467	45.4	15.5604	-137.063	47.8496	63.5568	-135.255	19.2404	56.6715	-139.475	20.4399	25.1514	-125.396	21.9317	20.7487	-138.551	23.5797	35.2095	-134.706	48.5317	3.57565	-129.425	45.699	-38.0077	-99.5659	49.4956	-75.949	-83.2742	66.377
511.652	87.1154	-143.307	26.0777	76.2504	-129.975	45.9419	71.9787	-147.526	48.9821	64.6274	-137.934	44.4036	53.4216	-133.595	44.4698	48.8948	-141.72	45.6738	21.5797	-128.467	45.3899	15.568	-137.085	47.7725	63.5568	-135.402	19.444	56.6715	-139.617	20.4763	25.2584	-125.402	21.9622	20.8959	-138.728	23.5797	35.2095	-134.72	48.5317	3.98322	-129.525	45.6698	-37.8577	-99.5659	49.495	-75.6882	-83.3781	66.2696
511.686	87.1154	-144.251	26.1786	76.2504	-130.18	45.9495	71.9787	-147.92	48.9796	64.6274	-138.14	44.7203	53.4232	-133.65	44.4698	49.0711	-144.021	45.4547	21.6314	-128.827	45.3854	15.6604	-137.597	47.7535	63.5568	-135.536	19.444	56.6715	-141.152	20.4763	25.2787	-125.485	22.0855	20.96	-139.227	23.5797	35.2095	-134.821	48.5317	4.121	-129.547	44.817	-37.4929	-99.5659	49.385	-75.3799	-83.4103	66.2066
511.719	87.1154	-147.928	26.2899	76.6627	-132.411	45.9531	72.0107	-149.187	48.9796	64.6564	-139.046	44.791	54.652	-133.916	44.7482	49.1452	-145.264	45.4547	23.1366	-128.827	45.3349	16.9878	-139.099	47.6102	65.0992	-136.801	19.4508	59.3431	-147.589	24.0474	27.8633	-126.339	22.0855	22.4948	-142.645	23.5797	35.6705	-134.821	48.5317	4.56299	-129.547	44.2087	-35.801	-99.5659	49.3245	-72.9124	-83.9946	65.9172
511.752	87.1154	-158.647	26.3701	78.0822	-139.215	45.9733	72.0283	-155.809	48.9796	65.7311	-144.986	44.9232	59.2069	-134.919	44.814	49.3319	-148.102	45.4547	25.2578	-128.827	45.2864	18.4145	-139.918	46.7403	69.7973	-141.966	22.7473	60.1869	-155.902	24.4523	34.6685	-127.402	22.0855	24.876	-145.753	23.5539	37.9809	-134.861	48.5317	6.1496	-129.547	40.4909	-29.614	-106.963	49.1599	-62.9251	-92.4256	65.2067
511.786	87.1154	-166.473	26.3868	79.8595	-144.689	46.0389	72.0283	-160.888	48.9796	67.9718	-148.802	44.9303	61.5236	-136.766	44.8269	51.1003	-150.687	45.4547	28.8935	-128.827	44.4073	20.2347	-140.027	46.6685	71.0159	-145.853	23.1849	60.9511	-160.629	24.5348	39.2318	-127.598	22.0855	26.2429	-151.15	22.9859	39.8427	-134.875	48.5175	8.25143	-129.56	39.4382	-26.4054	-108.339	48.8327	-58.1872	-93.6476	62.9336
511.819	87.4425	-174.4	26.397	82.8953	-152.505	46.1485	72.0283	-166.699	48.9796	70.5897	-154.857	45.197	66.8409	-140.383	44.8738	54.2604	-154.849	45.4547	34.6764	-128.827	44.191	24.7156	-140.574	46.4163	74.0692	-152.093	23.2375	63.0452	-166.392	25.0474	45.0714	-128.178	21.9317	28.734	-151.506	22.7888	43.2772	-136.213	48.4489	11.8578	-129.56	38.6129	-22.467	-108.46	48.6398	-55.5401	-93.9286	57.9866
511.852	90.0015	-184.081	26.7904	86.3866	-158.716	46.2279	73.3188	-172.045	48.9796	74.7136	-161.649	45.2356	71.7264	-146.433	45.0168	57.9518	-159.1	45.4547	40.5707	-128.827	43.22	29.8755	-141.192	46.3269	77.6509	-157.314	23.3515	64.7501	-171.042	25.299	49.2215	-129.067	21.8194	30.5209	-154.368	22.499	50.4079	-139.873	48.346	17.9963	-129.583	38.4339	-16.3608	-109.059	47.626	-53.2954	-94.0783	57.1052
511.886	91.5962	-184.246	27.1216	88.518	-158.716	46.2461	74.453	-173.203	49.023	77.4485	-162.818	45.3583	74.3891	-148.012	45.1656	60.0768	-161.307	45.4547	42.8207	-128.827	42.5739	31.7081	-144.214	45.4047	80.9382	-158.79	23.4347	67.4396	-173.279	25.5554	53.0975	-130.619	21.6474	34.0567	-156.813	22.4932	51.9827	-141.381	48.3297	19.8848	-129.607	37.4568	-15.6048	-111.041	46.9796	-52.8777	-96.7185	57.0965
511.919	91.6492	-184.246	27.9952	88.518	-158.716	46.3014	75.183	-173.203	49.1136	77.4501	-162.818	45.6057	74.3891	-148.012	45.1746	60.1878	-161.526	45.4644	42.8207	-128.827	42.1598	31.7213	-146.381	44.5101	80.9382	-159.64	23.4543	69.1134	-174.133	25.5888	53.1015	-132.283	21.472	40.0937	-160.515	19.9899	52.0171	-141.758	48.3135	19.945	-130.709	37.1819	-15.6048	-111.356	46.9288	-52.8777	-99.13	56.9048
511.952	91.6492	-184.246	28.0127	88.518	-158.716	47.2825	75.183	-173.203	49.1259	77.4501	-162.818	45.8327	74.3891	-148.012	45.189	60.1878	-161.616	45.4644	42.8207	-128.902	41.9528	31.7213	-147.522	44.2772	80.9382	-159.64	23.4812	69.1134	-174.133	25.9469	53.1015	-133.468	21.4572	40.3832	-162.137	18.4605	52.0171	-142.044	48.2952	19.9789	-132.862	35.6447	-15.5629	-114.644	45.5936	-52.8777	-100.383	56.7591
511.986	91.6492	-184.246	28.4601	88.518	-158.716	47.5505	75.183	-173.203	49.2723	77.4501	-162.818	45.8681	74.3891	-148.012	45.2227	60.1878	-161.616	45.4644	42.8207	-130.419	41.3412	31.7213	-148.684	43.5696	80.9382	-159.64	23.4902	69.1134	-174.133	26.0036	53.1015	-133.665	20.7351	40.4313	-162.281	17.9991	52.0171	-143.254	47.1767	19.9789	-136.402	32.8808	-15.5629	-122.882	41.6414	-52.8777	-111.937	51.567
512.019	91.6492	-184.246	29.3961	88.518	-158.716	47.8667	75.183	-173.203	49.6246	77.4501	-162.818	45.8738	74.3891	-148.012	45.3604	60.1878	-161.616	45.4644	42.8207	-132.21	41.3412	31.7213	-149.71	42.2532	80.9382	-159.64	23.5324	69.1134	-174.133	26.1779	53.1015	-133.872	19.6856	40.5865	-162.392	17.07	52.0171	-144.881	45.9681	19.9789	-138.288	30.7283	-15.4773	-124.71	38.2481	-52.2611	-114.148	46.211
512.052	91.6492	-184.246	29.3961	88.518	-158.716	48.0488	75.3912	-173.203	49.8774	77.4501	-162.818	45.8752	74.3891	-148.012	45.3604	60.1878	-161.616	45.4644	42.8207	-132.241	41.3412	31.7213	-149.918	42.2532	80.9382	-159.64	23.5365	69.2457	-174.133	26.2482	53.1015	-133.949	19.1702	40.6522	-162.406	17.0036	52.0171	-145.42	45.9681	19.9789	-138.808	29.6828	-15.4773	-124.72	36.0066	-52.2611	-114.229	43.1624
512.086	91.6492	-184.246	29.3961	88.518	-158.716	48.1902	75.4663	-173.203	50.0304	77.4501	-162.818	45.8752	74.3891	-148.012	45.3604	60.1878	-161.616	45.4644	42.8207	-132.261	41.3412	31.7213	-149.993	42.2123	80.9382	-159.64	23.5365	69.3897	-174.133	26.2482	53.1015	-133.992	19.0777	40.7233	-162.481	17.0036	52.0171	-145.453	45.9681	19.9789	-138.853	29.2514	-15.4773	-124.742	35.3089	-52.2611	-114.342	43.0695
512.119	91.6492	-184.246	29.3961	88.518	-158.716	48.2047	75.4693	-173.203	50.0315	77.4501	-162.818	45.8752	74.3891	-148.012	45.3604	60.1878	-161.616	45.4644	42.8207	-132.262	41.3412	31.7213	-150.096	42.1616	80.9382	-159.64	23.5365	69.4355	-174.133	26.2482	53.1015	-134.002	18.9128	40.9094	-162.487	17.0036	52.0171	-145.453	45.9681	19.9789	-139.017	28.7797	-15.4773	-125.196	35.0013	-52.2611	-114.542	42.8504
512.152	91.6492	-184.246	29.3961	88.518	-158.227	48.2047	75.5651	-173.203	50.0912	77.4501	-162.818	45.9118	74.3891	-148.012	45.3827	60.1991	-161.616	45.4644	42.8207	-132.301	41.3412	31.7213	-150.13	42.1616	80.9382	-159.64	23.5365	69.8169	-174.133	26.1779	53.1015	-134.272	18.9128	41.0416	-162.509	17.0036	52.0171	-145.453	45.9681	19.9789	-139.035	28.7376	-15.4773	-125.716	34.8521	-52.502	-116.291	42.7645
512.186	91.6492	-183.316	29.3961	88.2263	-157.785	48.2047	75.5778	-172.975	50.0912	77.4485	-162.614	45.9329	74.178	-148.011	45.6619	60.1991	-161.616	45.8637	42.7548	-132.34	41.3412	31.7213	-150.169	42.1616	80.3859	-159.64	23.875	69.8627	-174.133	26.1779	53.0975	-134.436	18.9128	41.2407	-162.582	17.0036	51.9827	-145.453	45.9681	19.9744	-139.234	28.7376	-15.5629	-126.018	34.8362	-52.502	-117.008	42.2006
512.219	90.3928	-178.289	29.3961	86.5343	-156.001	48.2047	75.5869	-171.983	50.0912	75.484	-160.917	46.7394	72.0184	-146.544	45.8336	60.1991	-161.616	46.4222	42.5431	-132.748	41.3412	31.7213	-150.411	42.1616	79.454	-157.432	23.875	69.8705	-173.07	26.1779	52.9037	-134.592	18.9128	42.1262	-162.582	17.0036	51.5383	-145.453	45.9681	19.945	-139.681	28.7376	-15.5749	-126.034	34.8362	-52.502	-117.123	42.2006
512.252	89.8107	-171.715	29.3961	84.659	-151.723	48.2047	75.5869	-168.419	50.0912	74.5134	-157.248	46.7394	69.305	-145.307	45.8336	60.1991	-160.808	47.4168	41.2013	-133.101	41.3412	31.7213	-150.411	42.1616	78.3773	-155.442	23.875	69.9099	-170.754	26.1779	52.3135	-134.65	18.9128	42.1262	-162.582	17.0036	50.4232	-145.453	45.9681	19.945	-140.429	28.7376	-15.5749	-126.357	34.8362	-52.502	-117.15	42.2006
512.286	89.8107	-168.132	29.3961	83.0197	-148.812	48.2047	75.5869	-165.657	50.0912	74.5134	-155.462	46.7394	67.5019	-144.368	45.8336	60.1991	-160.514	47.7865	40.1156	-133.319	41.3736	31.7213	-150.411	42.1616	77.2232	-152.73	23.875	70.018	-170.011	26.1779	51.193	-134.65	18.9128	42.2414	-162.582	17.0036	50.4232	-145.453	45.9681	19.945	-141.663	28.7376	-15.5749	-127.287	34.8362	-52.502	-117.545	42.2006
512.319	89.8107	-161.394	28.5356	81.0352	-144.13	48.2047	75.6714	-161.963	50.0912	74.5134	-153.3	46.7394	67.5019	-142.435	45.8336	60.1991	-159.66	48.2703	40.1156	-133.319	41.7209	31.7213	-150.411	42.2123	75.8881	-151.329	23.875	70.1722	-167.171	26.0081	49.7805	-134.65	18.9128	42.7369	-162.582	17.07	50.4232	-145.453	46.9164	19.945	-142.298	28.7376	-15.5749	-128.222	34.8362	-52.502	-118.157	42.2006
512.352	89.8107	-154.418	27.7728	81.0352	-137.253	48.2047	77.743	-155.92	50.0912	74.5134	-147.403	46.7394	67.5019	-138.747	45.8336	60.1991	-157.455	48.2703	40.1156	-133.319	42.1199	31.7213	-150.411	42.2532	75.8881	-146.373	24.1047	72.6538	-164.273	26.0081	49.7805	-134.65	18.9128	44.3893	-162.487	18.4883	50.4232	-145.453	47.4995	19.945	-142.298	28.7376	-15.5749	-130.841	34.8362	-52.502	-119.377	42.7645
512.386	89.8107	-144.29	27.4183	81.0352	-129.545	48.1902	78.089	-147.591	50.0315	74.5134	-141.2	46.7394	67.5019	-136.561	45.9698	60.1991	-154.374	48.2788	40.1156	-133.319	42.1421	31.9165	-150.411	42.2701	75.8881	-142.331	24.1047	73.7572	-158.85	26.0036	49.7805	-134.65	18.9128	46.7522	-162.406	19.8111	50.4232	-145.306	48.4393	19.9744	-142.298	28.7376	-15.5749	-133.132	34.8362	-52.502	-122.572	42.8504
512.419	89.8107	-134.901	25.4308	81.0352	-124.413	47.4239	78.9341	-141.483	50.0304	74.5134	-137.54	46.7394	67.5019	-133.77	46.0181	60.8591	-150.652	48.6009	40.1156	-133.319	42.289	31.9169	-150.411	42.4359	75.8881	-136.614	24.1047	74.2138	-152.635	25.8047	49.7805	-134.65	19.8266	48.3105	-162.406	21.1038	50.4232	-143.851	49.267	19.9789	-142.298	28.7797	-15.5629	-133.266	34.8362	-52.2611	-123.15	43.0695
512.452	89.8107	-126.481	25.4308	81.0352	-120.876	46.128	80.492	-135.527	48.0273	74.5134	-132.849	46.7394	67.5019	-131.938	46.0251	62.8128	-148.14	48.6015	40.1156	-133.319	42.602	33.0992	-150.411	42.5843	75.8881	-131.263	24.1047	74.4126	-146.975	25.7777	49.7805	-134.65	20.7029	50.0771	-162.392	21.1235	50.4232	-142.632	49.7855	20.0819	-142.298	30.8963	-15.4773	-134.069	34.8521	-52.0255	-123.31	43.1624
512.486	89.8107	-112.152	25.4308	81.0352	-114.292	46.128	82.0563	-123.809	48.0273	74.5134	-126.622	46.787	67.5019	-129.351	46.2881	65.1334	-141.023	48.7435	40.1156	-133.319	42.6934	37.6381	-150.411	44.1342	75.8881	-126.115	24.1047	75.8793	-139.804	25.5869	49.7805	-134.65	22.3167	50.6717	-160.987	21.1888	50.4232	-140.888	50.2023	20.1796	-142.298	32.6042	-14.9881	-134.069	39.1693	-49.4112	-123.685	47.7859
512.519	89.8107	-101.05	25.4308	81.0352	-105.986	46.128	85.6292	-114.18	48.0273	74.5134	-117.209	47.2936	67.5019	-123.057	46.3722	70.2121	-131.609	48.7878	40.1156	-133.319	42.9493	43.24	-149.777	46.4742	75.8881	-121.132	23.875	79.4125	-131.714	24.8579	49.7805	-134.65	22.4045	52.302	-157.498	21.1888	50.4232	-136.412	50.2999	22.2246	-142.298	35.5452	-12.5104	-134.069	43.1176	-45.2576	-123.898	54.4591
512.552	93.4799	-91.3189	25.4308	81.0352	-95.8251	46.128	90.1087	-104.408	48.0273	77.998	-108.49	47.2936	67.5019	-113.746	46.3872	74.8965	-120.608	48.8734	40.1156	-133.319	44.8143	50.4012	-143.088	46.9521	75.8881	-112.75	23.7889	82.4508	-122.861	24.6271	49.7805	-132.52	23.098	59.4249	-148.782	21.1888	57.4909	-130.517	50.379	29.2281	-142.298	38.186	-3.89649	-134.069	48.8194	-34.5082	-124.146	57.0978
512.586	99.5123	-86.6988	25.4308	81.0352	-87.9662	46.128	94.7297	-97.2148	48.0273	82.5503	-99.5829	47.1375	69.8275	-105.13	47.2045	79.5678	-114.163	49.0355	42.903	-127.75	44.8143	55.2568	-138.766	46.9521	75.8881	-104.196	23.7889	88.1911	-114.213	24.5927	49.7805	-128.802	23.098	66.7105	-141.117	21.1888	60.9906	-123.641	50.4542	34.3805	-142.298	38.2157	1.46705	-134.069	50.1066	-31.4839	-125.859	57.1108
512.619	103.598	-79.8665	25.4308	84.5539	-82.0269	45.5619	99.5201	-90.3454	48.0273	87.2426	-94.3346	46.7394	73.1717	-98.7761	47.2045	84.4976	-108.101	49.2601	49.8137	-121.649	44.8143	64.0735	-132.43	46.9521	78.7503	-97.6618	23.2693	91.123	-107.93	24.4229	51.119	-124.298	23.098	70.7622	-137.208	21.413	65.3602	-117.156	50.4542	41.0676	-138.326	38.2157	6.41842	-134.069	50.1066	-27.0298	-125.921	57.4889
512.652	104.358	-73.2308	24.6312	89.8558	-74.371	45.1212	105.693	-83.237	47.2091	93.0129	-86.1573	46.6905	78.4541	-91.9513	46.3872	90.2319	-100.173	49.2601	57.3176	-116.678	44.8143	72.003	-126.829	46.9521	87.4883	-90.0618	23.0477	99.0508	-99.7173	23.6877	60.9143	-116.743	23.098	82.944	-130.954	21.413	72.2847	-110.588	50.4542	50.6398	-133.493	38.2157	15.6726	-134.069	50.1066	-23.8984	-127.159	57.4889
512.686	104.358	-67.8347	24.5174	89.8558	-68.1782	44.1301	107.55	-77.4681	47.1332	97.5904	-80.7703	46.5878	82.8571	-88.1904	46.3722	96.2691	-96.0222	49.0355	61.9234	-112.027	44.8143	75.9293	-123.983	46.9521	89.8233	-83.2957	22.9286	104.087	-92.6949	23.0857	64.7876	-110.311	23.098	85.5183	-127.491	21.413	76.182	-106.152	50.4542	53.8508	-128.282	38.2157	21.8338	-134.069	50.1066	-14.674	-128.66	57.4889
512.719	104.358	-59.8974	24.3339	89.8558	-65.1314	44.0404	107.55	-73.6421	47.1332	97.5904	-77.5295	46.1872	84.1017	-85.3295	46.3503	97.4237	-94.3668	48.8734	64.0194	-109.641	44.8143	78.3234	-119.96	46.9521	89.8233	-80.5454	22.816	106.774	-89.7864	22.8479	69.1003	-104.453	23.098	86.8296	-120.967	21.413	78.9588	-103.522	50.4542	56.5385	-125.932	38.2157	25.4909	-133.894	50.1066	-8.81016	-128.83	57.4889
512.752	104.358	-53.9126	24.5174	89.8558	-60.4616	44.0404	107.55	-70.7312	47.1332	97.5904	-73.2113	45.743	85.2393	-80.4224	46.0181	99.2842	-89.1711	48.8734	66.2342	-104.201	44.8143	80.3346	-114.348	46.9521	89.8233	-76.5039	22.5619	106.774	-86.482	22.7069	70.8805	-99.6035	23.098	88.6465	-117.902	21.413	81.4528	-98.1554	50.4542	59.6551	-120.463	38.2157	27.5751	-133.266	50.1066	-7.42109	-129.132	57.4889
512.786	104.358	-48.8868	24.5174	89.8558	-55.3765	44.0404	107.55	-65.5007	47.1332	97.5904	-67.8332	45.743	85.2393	-75.0978	45.9698	100.935	-83.2187	48.8734	69.1625	-100.052	44.8143	82.8386	-110.309	46.9521	89.8233	-71.4335	22.5619	106.774	-81.7312	22.7069	72.284	-97.1067	23.098	91.0827	-115.602	21.413	83.5589	-92.7863	50.4542	61.9913	-116.954	38.2157	30.4384	-131.34	50.1066	-3.06342	-133.322	57.4889
512.819	104.358	-43.6368	25.0302	89.8558	-51.6519	44.1301	107.55	-59.0075	47.6126	97.5904	-63.1788	45.743	85.2393	-70.9932	46.0181	100.935	-78.2099	48.9777	70.8675	-97.5687	44.8143	84.1653	-106.847	46.9521	89.8233	-64.8542	22.7978	106.774	-74.6576	22.7069	73.5067	-94.2855	23.098	94.944	-107.558	21.0433	84.5923	-88.825	50.4542	64.3031	-114.887	38.2157	32.3557	-130.271	50.1066	-1.8497	-133.407	57.4889
512.852	104.358	-38.4262	25.703	89.8558	-48.3784	45.1212	107.55	-52.0415	48.0317	97.5904	-59.0343	45.7561	85.2393	-68.8628	46.1757	100.935	-74.1292	49.0355	73.7259	-96.0035	43.7267	89.7085	-103.453	45.2087	89.8233	-61.8329	22.7978	106.774	-67.9634	22.7069	76.0643	-91.5963	22.2225	99.4371	-99.6184	20.9131	87.7067	-85.9725	50.379	69.383	-112.857	38.186	36.6593	-129.904	49.042	0.272927	-134.823	57.1108
512.886	104.358	-32.4368	26.3452	89.8558	-42.1352	45.2839	107.55	-42.7863	48.2912	97.5904	-53.1013	45.8927	85.2393	-64.1637	46.1894	100.935	-66.7338	49.0355	76.2432	-94.4009	43.5925	94.6573	-100.208	45.0993	89.8233	-58.6424	22.7978	106.774	-62.2689	22.7069	77.269	-90.8399	21.5317	103.775	-93.8186	20.6195	90.1563	-82.8147	49.4292	75.0656	-111.706	37.2955	45.6318	-129.451	48.8194	11.2811	-134.927	57.0978
512.919	104.358	-24.515	26.8838	89.8558	-37.4153	46.17	107.55	-36.1914	49.0601	97.5904	-47.6044	45.8927	85.2393	-60.0679	46.3334	100.935	-60.866	49.0355	79.7298	-90.3373	43.1382	97.5689	-94.1456	44.9529	89.8233	-52.9099	22.6881	106.774	-54.7165	22.7069	78.5148	-89.1639	21.1392	105.561	-91.9763	20.594	90.1995	-77.7956	47.8498	79.9562	-110.278	37.0759	53.3368	-129.26	46.5569	21.0344	-142.004	53.9938
512.952	101.779	-20.1098	26.8838	87.0976	-32.0835	46.3101	107.55	-31.2286	49.4429	97.5904	-43.5569	45.8927	85.2393	-56.6794	46.3334	100.935	-56.7577	48.9777	79.8145	-85.8265	43.0985	98.6655	-88.6042	44.7307	89.8233	-47.5661	22.5619	106.774	-48.7448	22.7069	80.1968	-85.9609	20.2116	107.096	-88.5183	19.1394	90.2458	-73.8763	47.4268	81.753	-108.049	36.4913	57.7378	-128.426	46.508	26.0531	-142.2	53.9938
512.986	99.9508	-17.6152	26.8838	84.9351	-29.4471	46.3101	106.077	-27.9133	49.4429	96.2876	-39.5658	45.8927	85.2393	-52.8548	46.3334	100.935	-53.0246	48.9436	79.8166	-82.9952	42.4755	98.6982	-85.2452	44.6807	89.5649	-44.5124	22.4594	106.774	-44.3558	22.8479	82.2136	-76.3005	20.1365	108.572	-82.908	17.8418	90.2896	-70.873	47.4268	82.9043	-103.785	35.2511	58.6765	-127.555	44.8638	26.3434	-142.224	53.9938
513.019	97.6568	-17.6152	26.3452	82.4038	-27.8887	46.3101	103.149	-24.7045	49.4429	94.3727	-37.9807	45.8407	85.2393	-50.6013	46.2884	100.935	-50.9186	48.8167	79.8737	-80.8032	42.4755	98.7093	-83.0136	44.242	88.7852	-42.9453	22.3667	105.471	-41.4469	22.6856	82.2136	-72.3734	20.1365	108.946	-80.4246	17.8418	90.3297	-69.4645	47.2754	83.1202	-100.83	33.9946	58.6945	-126.627	43.593	26.6796	-142.445	53.9938
513.052	95.9915	-17.2846	26.0321	81.1485	-27.8729	46.17	101.446	-23.6878	49.4429	92.6893	-36.891	45.8016	84.0352	-50.0892	46.1894	100.935	-50.2792	48.5107	80.0058	-79.7763	42.4755	98.7552	-82.3763	43.952	87.7739	-42.5472	22.3667	103.785	-39.8223	22.6252	82.2136	-71.7465	20.1365	108.966	-80.2587	17.8418	90.574	-68.5473	47.2742	83.1848	-99.6947	33.9946	58.9269	-126.486	43.593	26.9252	-142.445	53.9938
513.086	94.6646	-17.2846	25.703	80.5023	-27.8299	45.2839	100.366	-22.8689	49.0601	92.1127	-36.0152	45.7561	83.7787	-49.7317	46.1757	100.842	-49.3998	48.4606	80.0086	-79.7231	42.4755	99.0228	-82.0308	43.952	87.1654	-42.5345	22.3667	103.413	-39.0867	22.6252	82.2136	-71.6149	20.1365	108.975	-80.0313	17.8418	90.574	-68.2597	47.2555	83.4009	-99.6128	33.9946	59.152	-126.301	43.593	27.0266	-142.581	53.339
513.119	94.6167	-16.9103	25.0302	80.2929	-27.2714	44.1301	100.364	-22.6738	48.0317	92.1056	-35.8668	44.7183	83.738	-49.5365	45.9366	100.759	-49.1701	48.2511	80.4536	-79.3554	42.4755	99.1386	-81.9746	43.952	87.0227	-42.2204	22.1166	103.408	-38.975	22.6985	82.2136	-71.5795	20.0534	108.978	-79.4675	17.8418	90.574	-68.1325	47.2477	83.4143	-99.4256	33.9946	59.1552	-126.03	43.4615	27.3368	-142.828	52.5522
513.152	94.5379	-16.3417	24.1091	80.2811	-26.9867	43.8178	100.242	-22.672	47.6126	92.0711	-35.8616	44.596	83.7368	-49.4519	45.4387	100.616	-49.0619	47.9572	80.4568	-79.355	42.4755	99.2073	-81.7684	43.952	86.9457	-41.8869	22.0538	103.368	-38.8899	22.7235	82.2136	-71.5473	20.0499	108.978	-79.3338	17.8418	90.574	-67.9682	47.2228	83.6197	-99.3419	33.9946	59.4245	-125.997	43.4615	27.3385	-142.828	52.5522
513.186	94.408	-15.5425	23.6469	80.2475	-26.5318	43.7704	100.191	-22.5826	47.548	92.0211	-35.7417	44.3118	83.701	-49.44	45.1853	100.453	-48.9927	47.5611	80.5544	-79.2536	42.4755	99.234	-81.6313	43.6524	86.893	-40.9666	21.6208	103.323	-38.8771	22.7235	82.2473	-71.488	20.0411	108.978	-78.79	17.8418	90.574	-67.8757	47.2228	84.1539	-99.2052	33.9946	59.6737	-125.122	43.4615	27.6861	-142.828	52.5522
513.219	93.6602	-15.0213	23.084	80.0363	-26.4412	43.7704	100.119	-22.4721	47.548	92.0092	-35.7206	44.5141	83.6295	-49.3699	44.8654	100.401	-48.498	47.4242	80.7798	-78.9331	42.4755	100.137	-80.8518	43.6524	86.4523	-40.6019	21.5823	103.211	-38.2702	22.7235	82.2541	-71.4765	19.9127	108.978	-78.2894	17.8418	90.3635	-67.6657	47.2228	84.5959	-98.6867	33.9946	59.6945	-125.011	43.4615	27.7227	-142.581	53.339
513.252	90.7048	-15.0094	22.9794	78.6197	-26.0322	43.8178	97.6555	-22.0211	47.548	90.631	-35.3452	44.596	82.7481	-49.3386	45.0007	100.357	-46.9561	47.9572	81.1947	-78.6543	42.4755	100.137	-79.2122	43.6524	85.3803	-40.5241	21.5823	102.658	-37.9552	22.7235	82.2541	-71.3297	19.9127	108.978	-75.894	17.8418	90.3297	-66.1026	47.2477	85.6043	-97.0703	33.9946	60.6431	-124.513	43.4615	28.1697	-142.581	53.9938
513.286	86.7123	-13.7931	22.9794	75.1163	-25.9779	44.7355	93.2752	-21.2442	46.8589	87.3226	-34.5186	44.7183	81.1455	-49.3138	45.1853	99.2467	-44.3104	48.1582	81.9729	-77.9563	42.5948	100.137	-77.6647	43.6524	83.5656	-39.6922	21.5823	101.079	-37.6032	22.7235	82.2473	-70.9977	19.9127	108.978	-75.4317	18.064	90.2458	-64.1244	47.2555	86.1988	-96.3835	33.9946	62.4773	-123.975	43.4615	30.2445	-142.581	54.5021
513.319	82.5758	-13.6718	22.9794	71.7599	-25.8898	44.7355	88.5153	-19.1407	46.8589	83.4807	-32.1602	44.8669	79.3628	-47.7922	45.4387	97.276	-40.2429	48.2511	81.9729	-76.4209	43.1491	100.137	-74.6184	43.6524	82.2567	-39.5818	21.427	98.5597	-35.4488	22.7235	82.2136	-70.5619	19.9127	108.978	-67.6887	18.1677	90.1995	-60.8789	47.2742	87.6976	-95.0564	34.7565	64.9161	-123.594	43.593	35.5325	-142.581	54.6279
513.352	78.2535	-13.5696	22.9794	67.4799	-25.8679	44.7355	83.879	-16.1307	46.8589	80.5073	-29.325	44.8669	77.7358	-44.372	45.4387	93.8854	-37.2501	48.2511	81.9729	-73.8091	43.1491	100.137	-69.5308	43.952	78.439	-39.5422	21.2085	94.6102	-31.7375	22.6985	82.184	-69.8019	19.8089	108.978	-63.2975	18.1677	90.1563	-56.7931	47.2754	89.5267	-93.5966	35.2308	71.6425	-121.107	43.9985	46.0746	-142.581	54.7509
513.386	78.2535	-13.5696	22.9794	66.9344	-25.7919	43.8178	83.879	-12.8125	46.8589	77.3179	-26.8837	44.8669	76.1596	-42.1943	45.0007	90.8431	-32.7678	48.2511	81.9729	-70.8669	43.1491	100.137	-64.8083	43.952	75.2632	-39.5217	21.2085	90.3859	-28.5215	22.6985	82.063	-69.4531	19.7848	108.978	-58.5138	18.1677	90.0353	-52.39	47.2754	89.5267	-89.6957	35.398	82.0317	-120.387	44.0498	59.9579	-142.198	54.7509
513.419	78.2535	-10.302	22.9794	66.9344	-24.461	43.5953	83.879	-10.9055	46.2108	77.3179	-24.2483	44.7183	73.4346	-38.8426	44.8374	88.9706	-28.5123	48.1582	81.9729	-67.2688	43.1491	100.137	-59.3195	43.952	72.2455	-38.1439	21.2085	89.8239	-24.3677	22.6985	81.6596	-68.2264	19.6312	107.376	-52.5682	18.1677	88.7885	-47.7617	47.2754	89.5267	-86.0443	35.7128	85.1188	-117.215	44.0715	72.2814	-140.955	54.8152
513.452	78.2535	-5.86066	22.9794	66.9344	-20.7899	43.1109	83.879	-6.63222	45.6484	77.3179	-20.1486	44.5141	73.4346	-34.4336	44.7546	88.9706	-24.4387	47.4242	81.9729	-63.1489	43.2731	100.137	-54.1302	44.2904	72.2455	-34.3802	21.2085	89.8239	-19.6651	22.6985	81.5218	-65.7643	18.985	106.259	-50.7317	19.6871	86.7493	-43.3783	47.2555	89.5267	-80.4695	35.7907	85.1188	-111.047	44.1788	73.5683	-135.805	54.8435
513.486	78.2535	-0.432329	21.7352	66.9344	-15.6266	41.8655	83.879	-3.26109	45.1969	77.3179	-16.4121	44.4622	73.4346	-30.7183	44.4607	88.9706	-21.4264	47.2272	81.9729	-57.6681	43.4443	100.137	-48.9755	44.4855	72.2455	-29.6564	21.2085	89.8239	-16.2495	22.6985	81.3246	-63.2186	18.985	105.545	-50.3104	20.1305	84.7071	-38.8904	47.1831	89.5267	-74.5619	35.8017	85.1188	-107.115	45.3001	73.5683	-135.152	55.2849
513.519	78.2535	4.05677	20.5008	66.9344	-12.3458	41.8499	83.879	-0.612991	44.9683	77.3179	-13.5843	44.0896	73.4346	-27.8163	43.7514	88.9706	-20.1488	46.8762	81.9729	-55.7755	43.4443	100.069	-48.9437	44.8242	72.2455	-26.9494	21.1284	89.8239	-14.2331	22.1601	81.2544	-61.1295	18.6424	105.427	-50.2629	20.4198	84.7071	-38.0662	46.5773	89.5267	-73.0959	36.0965	85.1188	-106.245	45.5246	73.5683	-134.362	56.1595
513.552	78.2535	6.49082	20.5008	66.9344	-8.88357	41.6279	83.879	2.70402	44.3794	77.3179	-12.147	43.2406	73.4346	-26.5531	43.6768	88.9706	-18.7675	46.7872	81.9729	-54.3214	43.4443	99.2844	-48.93	44.8242	72.2455	-24.2025	20.741	89.8239	-13.8076	22.0448	81.1328	-55.7088	18.4936	104.606	-48.3242	20.9681	84.7071	-37.1822	46.4852	89.5267	-72.6527	36.3575	85.8174	-106.02	46.7243	73.5683	-134.15	57.9065
513.586	78.2535	11.756	20.5008	66.9344	-3.92885	41.2931	83.879	4.80935	43.4761	77.3179	-9.56189	43.1809	73.4346	-24.8048	43.5853	88.9706	-17.5784	46.6947	80.9557	-53.5135	43.4443	97.1727	-48.3915	44.9461	72.2455	-20.2547	18.6669	89.8239	-12.0386	21.8368	81.1328	-50.3035	18.0267	104.51	-47.9093	22.6371	84.7071	-35.7847	46.4852	89.5267	-72.1408	36.7702	85.8174	-105.914	48.1363	73.5683	-134.067	59.121
513.619	78.2535	18.9259	20.5008	66.9344	5.3093	41.2931	83.879	7.80837	43.4761	77.3179	-4.40026	43.1407	73.4346	-19.5835	43.4887	88.9706	-16.3286	46.6947	80.4404	-49.3571	43.2731	94.2106	-47.7662	44.9949	72.2455	-14.3848	18.0633	89.8239	-9.69477	21.8043	81.1328	-44.3022	17.9716	103.866	-45.8024	22.7032	84.7071	-34.743	46.4852	89.5267	-69.5744	36.9384	85.8174	-104.538	49.1586	73.5683	-133.961	60.2216
513.652	80.2837	28.4262	20.5008	66.9344	14.3319	41.2931	86.3173	16.1432	43.4693	77.3179	3.19841	43.1407	73.4346	-11.8311	43.477	88.9706	-8.9979	46.6947	80.0262	-45.5128	42.5948	93.74	-44.3171	44.9461	72.2455	-2.95168	17.6599	89.8239	-1.31801	21.629	81.1328	-42.373	17.5048	103.116	-43.6576	22.252	84.7071	-29.4864	46.2093	88.4072	-65.8255	37.838	85.8174	-101.035	49.2429	73.5683	-132.332	60.3706
513.686	83.4014	38.898	20.5008	70.5367	24.7379	41.2931	90.5883	26.0014	43.1924	80.2959	13.5699	43.1407	73.4346	-0.967579	42.7268	88.9706	0.30419	46.6947	80.0262	-35.4715	42.4567	92.5924	-34.8659	44.8242	72.2455	7.11199	17.395	89.8239	8.96788	21.6166	81.1328	-36.507	17.4437	100.864	-33.5922	21.0427	84.7071	-19.0512	45.773	87.6204	-57.0379	38.5322	85.8174	-90.2287	49.7102	73.5683	-117.689	60.4197
513.719	84.5044	48.0438	21.0076	73.5653	36.0923	40.6132	90.8811	36.0894	43.2143	82.6789	23.5035	42.7794	74.6878	10.1604	42.7065	90.0959	11.2937	46.4712	80.0262	-24.8439	42.2931	91.3799	-24.7551	44.9461	73.9079	17.6024	16.6964	90.2251	18.2681	21.6118	80.7409	-28.1615	17.4437	95.3609	-23.0375	21.0427	84.7071	-7.45882	45.6373	87.0417	-46.7286	40.2591	85.3864	-77.5479	52.9014	73.5683	-106.912	67.8258
513.752	87.0962	59.3353	21.7352	75.7558	46.9052	39.4928	93.2703	46.9158	43.2143	84.4137	34.9011	40.9651	78.2794	22.3854	41.2463	91.6942	23.6378	44.2431	80.0262	-10.8649	42.0691	90.7175	-11.6738	44.9949	77.0746	28.8082	16.1712	90.8352	27.9205	21.6118	80.7409	-15.8227	17.4437	94.9091	-10.5507	22.252	84.7071	5.84496	45.1363	86.2393	-31.9978	40.6747	85.1188	-60.3675	56.7736	65.0925	-95.7195	77.0295
513.786	89.8649	72.4607	22.2225	77.6073	59.1713	39.4928	93.2795	58.3377	43.2143	87.0013	46.1148	40.0476	79.1959	33.5123	40.6791	91.8887	33.1053	44.183	80.0262	0.254897	41.5219	90.7175	0.322027	44.9949	79.9254	39.5363	16.0729	92.9642	39.8327	21.0494	80.7409	-1.33023	17.5048	94.9091	1.61162	22.252	85.0933	16.8738	45.1315	86.2393	-21.3295	40.6747	83.2397	-54.3385	58.1352	65.0925	-91.0787	78.2343
513.819	90.1178	83.6327	22.2225	78.4723	71.058	39.4928	95.8723	68.2665	43.2143	87.0335	58.5424	40.0476	80.9077	45.3792	40.6791	92.1364	44.2336	44.183	80.0262	11.8438	41.503	90.7175	9.77671	44.8242	80.7309	51.0036	16.0729	96.3404	50.3876	21.0494	80.7409	8.14815	17.5048	94.9091	8.04055	22.252	85.5167	26.3938	44.989	86.2393	-9.41046	40.6747	75.6471	-47.4343	60.4902	65.0925	-82.4064	78.4293
513.852	91.0968	92.6304	22.2225	78.8085	80.6523	39.4928	96.3875	79.4537	43.2143	88.077	67.6496	40.0476	81.0853	55.3062	40.6791	94.1056	53.8643	44.183	80.0262	22.2173	41.3866	90.7175	21.3325	44.8052	84.4616	62.6738	16.0729	96.8584	60.7519	21.0494	81.1328	27.034	17.4437	94.9091	17.1598	22.252	85.5215	38.3177	44.7299	86.2393	1.58415	40.6747	75.6471	-35.5974	60.4902	65.0925	-66.0032	78.4293
513.886	94.887	103.848	22.2225	83.539	91.6069	39.4928	96.5826	87.6332	43.2143	89.5031	77.6282	40.0476	81.1058	65.5441	40.6791	94.1058	64.4423	44.1464	80.0262	31.1262	41.3866	90.7175	30.5695	44.6102	84.962	71.6228	16.1712	99.4362	69.9213	21.1847	81.1328	37.5416	17.3856	94.9091	32.3773	22.252	86.0738	47.5225	44.7299	86.2393	12.2649	40.6747	75.6471	-19.9426	60.4902	65.0925	-53.559	78.4293
513.919	97.571	109.849	22.2225	84.598	100.559	39.4928	99.9441	95.0843	43.2143	90.2009	86.8434	40.0476	81.1751	76.2634	40.6791	94.8086	71.6597	44.1464	80.4404	42.0619	41.3866	90.7175	38.393	44.6102	85.494	82.5341	16.1712	99.564	78.3374	21.0494	81.1328	41.0408	17.3053	94.9091	39.6484	22.252	86.5842	56.8293	44.7299	86.2393	19.4684	40.6747	75.6471	-10.1242	60.4902	65.0925	-37.2963	78.4293
513.952	102.897	111.96	22.2225	87.6526	106.605	39.4928	102.747	99.5074	43.2143	93.4833	92.2925	40.0476	84.0467	82.4798	40.6791	94.8959	76.0248	44.1464	81.1723	48.8229	41.3866	90.7175	43.3959	44.6102	85.928	91.0296	16.1712	100.595	82.5616	20.968	81.1328	46.486	17.1218	94.9091	44.0703	22.252	86.9482	62.979	44.7299	86.2393	24.8832	40.6747	75.6471	-3.46222	60.4902	65.0925	-33.6148	78.506
513.986	108.773	113.765	22.2225	92.4024	110.793	39.4928	104.572	101.53	43.2143	95.0985	95.3141	40.0476	86.9287	85.8429	40.6791	95.8235	80.0038	44.0895	82.0322	53.6595	41.3866	90.7175	49.4257	44.6102	91.2079	94.2548	16.1712	101.416	85.6758	20.9212	81.1328	50.478	17.1218	94.9091	49.1495	22.252	87.9727	67.5206	44.7299	86.2393	31.7882	40.6747	75.6471	-1.04428	60.4902	65.0925	-30.779	79.0964
514.019	110.885	114.445	22.2225	94.8036	112.454	39.4928	106.219	103.398	43.2143	98.1795	97.7689	40.0476	88.6045	88.9577	40.6791	97.4166	83.1021	44.0895	82.9011	57.1516	41.3866	90.7175	52.575	44.5029	94.017	96.7979	16.1712	102.714	88.0377	20.9212	81.1328	52.0339	17.1218	94.9091	52.3388	22.2484	90.4667	70.3875	44.7299	86.5029	35.0704	40.6747	75.6471	2.8175	60.4902	65.0925	-29.2546	79.1263
514.052	112.482	115.762	22.3461	94.844	113.414	39.9824	107.63	104.869	44.2498	99.5932	98.7203	40.0476	88.8797	89.3512	40.6791	97.7423	83.4743	44.0895	82.9011	57.8418	41.3866	91.8259	52.6722	44.4907	94.0819	97.9028	16.1712	102.962	89.7948	20.9212	81.1328	53.8366	17.1218	94.9249	52.8214	22.1019	91.3959	70.6947	44.7299	86.5029	35.5443	40.5759	77.5304	2.81914	59.5549	66.5066	-29.2546	79.1287
514.086	112.482	116.347	22.8921	94.8842	113.605	41.0046	109.661	105.567	44.9852	99.8738	99.1966	40.8877	89.0064	89.3512	41.1346	99.1838	83.9958	44.1326	82.9011	57.8418	41.3866	93.206	52.6722	44.4689	94.1568	99.0508	17.5192	105.389	91.2416	20.9212	81.1328	53.8417	17.1218	96.2055	52.8227	21.9902	91.4106	70.6947	44.7299	86.2393	35.6471	40.5628	78.5784	2.85684	59.5427	68.7318	-29.2546	79.1287
514.119	112.482	116.698	23.5587	94.8842	113.625	41.8283	109.745	105.644	45.1494	100.026	99.3099	41.1984	89.0337	89.3512	41.3773	99.2881	84.0232	44.1337	82.9098	57.8418	41.503	93.2509	52.7127	44.4689	94.1568	99.1932	17.5223	105.453	91.6836	20.9088	81.0743	53.8417	17.1959	96.3929	52.8279	21.4948	91.6869	70.6947	44.9694	86.5029	35.9811	40.4378	78.5784	2.9007	59.5427	73.1078	-29.2546	79.1287
514.152	112.482	116.745	23.5664	94.9722	113.63	41.9046	110.136	105.744	45.2246	100.076	99.3099	41.2829	89.1476	89.3512	41.6051	100.025	84.0232	44.1464	82.9266	57.8418	41.5817	93.7293	52.7127	44.4689	94.1664	99.2466	17.778	106.426	91.7621	20.9088	81.0693	53.8417	17.1959	96.7658	52.8868	21.4861	91.7213	70.6947	44.989	86.6411	36.0629	40.3848	78.5784	2.9007	59.5427	74.0098	-29.2231	79.1263
514.186	112.482	116.775	23.635	94.987	113.702	41.9145	110.18	105.803	45.2609	100.101	99.317	41.3909	89.167	89.3512	41.7228	100.614	84.0691	44.1828	82.9488	57.8418	42.0761	93.7639	52.7127	44.4689	94.1975	99.2466	17.778	106.479	91.9542	20.9088	80.8161	53.8488	17.1959	96.7856	52.9913	21.4861	91.7538	70.6947	45.079	86.701	36.0629	40.3326	79.2224	2.9007	59.5391	74.3842	-29.2151	79.1147
514.219	112.482	116.821	23.635	94.987	113.707	41.9443	110.181	106.016	45.3975	100.514	99.317	41.4103	89.1898	89.3512	41.8639	100.919	84.0735	44.183	83.0306	57.8419	42.094	93.7639	52.7152	44.4689	94.2425	99.2466	17.778	106.479	91.9542	20.9088	80.8161	53.8488	17.1959	96.8235	53.083	21.4861	91.7853	70.7153	45.4304	86.701	36.143	40.3326	79.2434	2.9007	59.4527	75.389	-29.1796	79.0964
514.252	112.482	116.902	23.635	94.987	113.707	41.955	110.199	106.037	45.3989	100.522	99.317	41.4854	89.1918	89.3916	41.8639	101.081	84.0735	44.2128	83.0505	57.8419	42.1202	93.7639	52.7388	44.4907	94.2535	99.2466	17.778	106.479	91.9748	20.9088	80.8113	53.8526	17.1959	96.8634	53.0977	21.4948	91.8054	70.7208	45.4346	86.701	36.1804	40.3326	79.2956	2.9007	59.3829	75.7089	-29.0382	78.8978
514.286	112.482	116.908	23.635	94.987	113.707	41.9586	110.31	106.051	45.435	100.54	99.317	41.4854	89.1994	89.3916	41.8734	101.084	84.0735	44.2128	83.0893	57.8519	42.1202	93.7639	52.7565	44.4907	94.2643	99.2466	17.778	106.479	92.0196	20.9088	80.8113	53.8854	17.0833	96.8634	53.1879	21.4948	91.8078	70.7722	45.4347	86.701	36.2066	40.3326	79.3098	2.9007	59.3715	75.7241	-28.9081	78.8265
514.319	112.482	116.955	23.635	94.9722	113.707	41.9678	110.31	106.088	45.4861	100.554	99.34	41.4854	89.2819	89.5121	41.8812	101.151	84.0768	44.2128	83.0893	57.9311	42.1202	93.7779	52.7388	44.4689	94.2643	99.2466	17.778	106.479	92.075	20.9088	80.7917	53.8854	17.0718	96.916	53.1879	21.4948	91.8697	70.7856	45.4737	86.701	36.218	40.3326	79.4062	2.86459	59.3622	76.0502	-28.9745	78.6677
514.352	112.439	116.968	23.635	94.8842	113.707	41.9901	110.31	106.209	45.5033	100.562	99.34	41.4854	89.3518	89.5121	41.9128	101.307	84.0768	44.2128	83.0893	57.9311	42.1202	93.7779	52.7388	44.4689	94.2643	99.2466	17.778	106.479	92.1013	20.9031	80.7917	53.8526	17.0585	96.9662	53.1879	21.4861	91.8872	70.8009	45.4996	86.6875	36.2648	40.3848	79.4491	2.85684	59.2552	76.3522	-29.034	78.6538
514.386	112.382	116.968	23.7398	94.844	113.702	42.0013	110.31	106.264	45.5077	100.585	99.34	41.4854	89.3756	89.4798	41.9706	101.317	84.0768	44.1828	83.0893	57.9311	42.1202	93.7779	52.7152	44.4505	94.3246	99.2466	17.778	106.479	92.1243	20.8987	80.7917	53.8488	17.0475	97.0434	53.1524	21.4545	91.8878	70.8009	45.4996	86.6875	36.3214	40.4378	79.4554	2.83219	59.2058	76.442	-29.034	78.6538
514.419	112.319	116.968	23.7612	94.8036	113.697	42.009	110.31	106.312	45.5338	100.585	99.317	41.4977	89.3864	89.3916	42.0093	101.337	84.0768	44.1464	83.0893	57.8992	42.1202	93.83	52.7127	44.3209	94.3246	99.212	17.778	106.479	92.1613	20.8535	80.7917	53.8427	17.0475	97.0948	53.0977	21.3567	91.9831	70.7856	45.5104	86.6875	36.3479	40.4378	79.6175	2.83212	59.1708	76.4456	-29.034	78.6538
514.452	112.284	116.968	23.7398	94.7242	113.677	42.0111	110.31	106.312	45.5418	100.585	99.3099	41.4994	89.4072	89.3498	42.0165	101.337	84.0868	44.1828	83.1043	57.8992	42.1202	93.8435	52.6799	44.3209	94.3246	99.1932	17.7242	106.479	92.1721	20.6647	80.8113	53.8427	17.0302	97.1041	53.083	21.3567	92.0897	70.7856	45.5104	86.6875	36.461	40.4378	79.6312	2.81914	59.1342	76.46	-29.034	78.6538
514.486	112.274	116.968	23.7398	94.6936	113.649	42.1004	110.31	106.312	45.6183	100.585	99.2616	41.5026	89.6508	89.3498	42.0302	101.337	84.0768	44.1828	83.588	57.8992	42.1202	93.9452	52.6799	44.3209	94.3246	99.1932	17.7242	106.318	92.3207	20.6647	80.8113	53.8488	17.0256	97.2039	53.0874	21.3567	92.1259	70.7856	45.5104	86.6875	36.3479	40.3948	79.6855	2.8175	59.0943	76.5964	-28.9745	78.6538
514.519	112.033	116.955	23.7723	94.6707	113.648	42.1633	110.3	106.312	45.6202	100.585	99.2395	41.527	89.6508	89.3498	42.0457	101.398	84.0768	44.1828	83.6113	57.8992	42.094	94.1296	52.6351	44.3157	94.3246	99.212	17.7242	106.276	92.3207	20.6647	80.8113	53.8488	17.0256	97.3544	53.0977	21.3403	92.1473	70.7831	45.5104	86.759	36.218	40.3848	79.7019	2.79841	59.0919	76.6634	-28.9745	78.6536
514.552	111.978	116.955	23.7723	94.6141	113.636	42.1897	110.29	106.312	45.6757	100.585	99.233	41.5413	89.6508	89.3498	42.054	101.398	84.0735	44.2192	83.6294	57.8992	42.0921	94.1812	52.6351	44.2835	94.2643	99.1423	17.7089	106.201	92.3207	20.6249	80.8113	53.8854	17.0256	97.3758	53.1524	21.3403	92.1504	70.7722	45.4737	86.9803	36.474	40.3779	79.7456	2.79243	58.9682	76.6738	-28.9745	78.6121
514.586	111.908	116.924	23.7814	94.5972	113.632	42.1937	110.199	106.312	45.6905	100.565	99.192	41.5575	89.6508	89.3477	42.0998	101.41	84.0691	44.2192	83.6526	57.9113	42.0739	94.2267	52.6351	44.2668	94.2643	99.1169	17.7023	106.181	92.3207	20.6235	80.8422	54.0141	16.9558	97.3758	53.1524	21.3567	92.1762	70.7637	45.4347	87.0182	36.474	40.2511	79.7935	2.7919	58.9261	76.6855	-28.9745	78.547
514.619	111.905	116.908	23.7814	94.5645	113.632	42.3189	110.199	106.312	45.721	100.562	99.1769	41.5575	89.6617	89.3447	42.1204	101.414	84.0476	44.2192	83.7013	57.9113	42.0377	94.229	52.6309	44.2125	94.1664	99.1141	17.7023	106.146	92.3207	20.6235	80.8426	54.0141	16.9138	97.3544	53.1524	21.3567	92.1762	70.7637	45.4346	87.0751	36.474	40.2511	79.8629	2.77286	58.794	76.7219	-28.9745	78.2107
514.652	111.871	116.902	23.7814	94.556	113.632	42.3189	110.199	106.301	45.721	100.54	99.1447	41.5575	89.6696	89.3385	42.1426	101.414	84.0402	44.2314	83.7032	57.9142	41.9981	94.229	52.6175	44.1683	94.1485	99.0715	17.7023	106.144	92.3207	20.6235	80.8946	54.0141	16.9138	97.3392	53.1524	21.3567	92.1762	70.7637	45.4304	87.2418	36.474	40.2511	79.8856	2.74546	58.71	76.8737	-28.8942	77.9781
514.686	111.867	116.865	23.7814	94.5312	113.632	42.3189	110.19	106.264	45.6757	100.54	99.1203	41.5575	89.9016	89.3385	42.1426	101.414	84.022	44.2314	83.7348	57.9337	41.9578	94.229	52.6175	44.1678	94.1485	98.9535	17.6152	106.133	92.1721	20.6235	80.9617	54.0702	16.8968	97.3392	53.0905	21.3322	92.1762	70.7637	45.383	87.2418	36.5741	40.2511	79.8976	2.74546	58.7044	76.8737	-28.8702	77.8222
514.719	111.799	116.802	23.7398	94.3479	113.579	42.3189	110.181	106.235	45.721	100.508	99.0075	41.5413	89.9016	89.3385	42.1426	101.427	84.0402	44.2237	83.7348	57.9529	41.9162	94.3913	52.6351	43.8907	93.9891	98.9033	17.6152	106.133	92.1613	20.6235	80.9617	54.085	16.8316	97.3392	53.0905	21.3315	92.1843	70.7637	45.3815	87.2418	36.5888	40.2511	80.0075	2.74546	58.6561	76.8737	-28.8702	77.7289
514.752	111.463	116.66	23.7398	94.2397	113.566	42.3189	110.142	106.209	45.7246	100.491	98.9735	41.527	89.9016	89.3385	42.1426	101.446	84.0402	44.2192	83.7348	57.9717	41.9115	94.4663	52.6799	43.8893	93.879	98.8927	17.6152	106.133	92.1243	20.6249	80.9617	54.166	16.8213	97.3392	53.0905	21.3234	92.1843	70.7637	45.3804	87.2418	36.6499	40.2511	80.0075	2.62034	58.627	76.8737	-28.8702	77.6625
514.786	110.786	116.66	23.7398	94.2165	113.536	42.3189	110.077	106.161	45.7643	100.474	98.9665	41.527	89.8441	89.3385	42.1426	101.638	84.022	44.1959	83.7032	57.9717	41.9104	94.4929	52.6799	43.8636	93.7325	98.8927	17.7023	106.144	92.0211	20.6647	80.8946	54.1801	16.8177	97.3544	53.0905	21.3101	92.1843	70.7143	45.3754	87.5999	36.5888	39.4632	80.0652	2.58624	58.5554	76.8739	-28.8942	77.6585
514.819	110.497	116.66	23.7814	94.0987	113.504	42.4598	110.072	106.1	45.766	100.439	98.9231	41.5575	89.6696	89.3146	42.1772	101.655	84.0156	44.1959	83.7348	57.9717	41.9042	94.5177	52.6799	43.8402	93.6843	98.9033	17.7242	106.144	92.0211	20.7192	80.8946	54.1801	16.765	97.3758	53.0905	21.2713	92.1976	70.6425	45.328	87.6012	36.5888	39.4492	80.0679	2.58624	58.5442	77.0719	-28.9745	77.5872
514.852	110.406	116.66	23.9361	94.0171	113.49	42.4745	110.071	106.052	45.771	100.413	98.9185	41.6298	89.6617	89.3132	42.1808	101.656	84.0156	44.2237	83.7385	57.9717	41.7781	94.8276	52.6799	43.773	93.6692	98.9033	17.784	106.144	92.0211	20.7192	80.8946	54.1801	16.7235	97.381	53.0905	21.2542	92.2358	70.6241	45.1747	87.6819	36.474	39.3981	80.0747	2.4569	58.4149	77.1554	-29.034	77.5552
514.886	110.177	116.66	23.9426	93.8876	113.403	42.6126	110.067	106.035	45.8055	100.377	98.873	41.7116	89.6508	89.0865	42.1849	102.285	84.008	44.2569	83.741	57.9337	41.6872	94.8763	52.683	43.7459	93.6105	98.9033	17.7998	106.181	92.0211	20.7192	80.8946	54.2426	16.6155	97.3972	53.0905	21.2531	92.264	70.5482	45.1216	87.7132	36.301	39.3519	80.0885	2.45239	58.1703	77.3078	-29.1671	77.3529
514.919	109.908	116.66	23.9426	93.6731	113.154	42.6196	110.052	105.915	45.839	100.372	98.8136	41.7244	89.6335	89.036	42.2089	102.296	84.008	44.2614	83.741	57.9142	41.6271	95.0511	52.683	43.5696	93.5632	98.9033	17.8046	106.181	92.0211	20.8102	80.8946	54.2447	16.5667	97.4742	53.1648	21.2469	92.2935	70.4873	45.1216	87.7843	36.301	39.3175	80.17	2.32698	58.0513	77.3373	-29.2565	77.1786
514.952	109.422	116.745	24.1051	93.4744	112.884	42.6655	110.039	105.915	45.9287	100.34	98.6203	41.737	89.6307	89.0255	42.2091	102.296	84.008	44.3181	83.7598	57.9113	41.3812	95.3643	52.7051	43.4411	93.2913	98.9033	17.8133	106.181	92.0211	20.8172	80.8946	54.2986	16.229	98.0477	53.254	21.1548	92.3072	70.4495	45.1216	88.7939	36.301	38.6814	80.2148	2.25707	57.3794	77.3604	-29.289	76.9328
514.986	109.174	116.745	24.142	92.9908	112.174	42.6739	109.589	105.915	45.9511	100.186	98.5553	41.737	89.53	88.7032	42.2091	102.296	84.008	44.3446	83.7664	57.9113	41.3812	96.8545	52.7091	42.9035	91.9272	98.9033	18.2139	106.181	92.0211	21.0517	80.8729	54.3991	16.0437	98.6319	53.5583	20.5914	92.3072	70.381	45.1216	89.1748	36.301	37.7825	80.5744	2.25707	54.9446	77.4205	-29.3137	73.9466
515.019	106.775	116.745	24.2057	92.1463	111.803	42.6746	109.526	105.915	46.1631	99.901	98.5553	41.7979	89.34	87.9123	42.2091	102.296	84.008	44.3455	83.9112	57.9113	40.5733	97.4594	52.7578	42.7879	91.0107	98.8015	18.8847	106.132	92.0211	21.0894	80.3666	54.4055	15.9789	100.911	53.9569	19.754	92.2935	70.381	45.1216	89.192	36.301	36.7891	89.0312	2.25707	45.973	77.6515	-29.3137	61.5085
515.052	106.192	116.745	24.2057	91.1249	111.062	42.6739	109.353	105.915	46.1631	99.6522	98.5553	41.7979	89.0466	87.9123	42.2091	102.296	84.008	44.3181	83.9427	57.9337	40.4813	99.1567	52.8297	42.6506	89.2881	98.8015	19.5502	106.104	92.0211	21.0894	80.3012	54.4756	15.9091	102.985	53.9642	19.1448	92.2935	70.381	45.1179	91.9706	36.716	32.7239	89.3747	2.25707	44.1475	83.5379	-29.3137	55.3673
515.086	104.424	116.765	24.2057	89.9092	110.74	42.6196	107.959	105.915	46.1631	98.0859	98.5553	41.7979	88.2045	87.9123	42.2089	102.296	84.008	44.2614	83.9427	57.9337	40.3609	99.1567	53.2106	41.6699	88.4761	98.8015	19.5502	106.049	92.3074	21.0894	79.8996	54.5504	15.9091	102.985	54.5041	19.1448	92.2935	70.381	45.0729	92.9809	36.8583	32.7239	89.7579	2.25707	44.1475	83.5379	-29.3137	55.3673
515.119	101.623	117.743	24.2057	87.8891	110.74	42.6126	106.248	105.915	46.1631	96.8571	98.5553	41.7979	88.0574	87.9123	42.1849	102.296	84.0827	44.4085	83.9427	57.9758	40.3609	99.1567	53.315	41.6699	88.219	98.8015	19.5502	106.027	94.2829	21.0894	79.8996	54.8008	15.9091	102.985	55.705	19.1448	92.1843	70.381	45.0729	92.9809	36.8915	32.7239	90.0767	2.32698	44.1475	83.5379	-29.3137	55.3673
515.152	96.5889	119.629	24.142	83.8021	110.74	42.2949	103.955	105.915	46.1631	95.7705	98.5553	41.7979	87.3825	87.9123	42.1808	102.296	84.2354	44.4085	83.9427	58.0511	40.3341	99.1567	53.5353	41.6699	86.8713	98.8015	19.5502	106.023	97.6333	21.095	79.8002	55.2108	15.9091	102.985	57.3919	19.1448	92.1382	70.381	45.0729	92.9809	37.9321	32.7239	90.3555	2.45239	44.1475	83.787	-29.2565	55.3673
515.186	91.8464	119.977	24.1051	81.016	110.74	42.0611	100.817	106.035	46.1631	93.6885	98.5553	41.5028	86.0059	87.9123	42.0679	102.296	84.3147	44.4085	83.9427	58.0511	40.2772	99.1567	54.9092	41.6699	85.403	98.8015	19.5502	105.637	100.589	21.095	79.3398	60.0634	15.9091	102.985	63.189	19.1448	92.1382	70.381	45.0729	92.9809	38.0324	32.7239	91.0665	3.20587	44.1475	84.5967	-28.6919	55.3673
515.219	86.3385	120.914	21.7127	77.8201	110.74	41.7768	95.7439	107.109	46.1631	90.0345	98.5553	41.4655	84.6879	87.9123	42.0581	101.164	86.147	44.4085	83.9427	58.2058	40.2772	99.1567	55.4647	41.6699	82.3222	98.8015	19.5502	102.759	102.209	21.0517	79.3083	61.837	15.9091	102.985	65.9276	19.1002	92.1382	70.381	45.0729	92.9809	38.1182	32.7239	91.1078	3.52966	44.1475	84.8929	-27.7851	55.3673
515.252	79.4277	121.043	21.5972	70.7329	110.74	41.7661	87.255	109.905	46.1631	83.8429	98.5553	41.3571	80.7957	87.9123	41.1296	96.7394	88.6045	44.2237	83.6951	58.2058	40.1688	99.1567	57.5961	41.6699	77.8999	98.9252	19.5502	98.0379	103.077	21.0401	78.9684	62.8734	15.9091	102.985	67.3868	18.8987	90.479	70.381	45.1117	92.9809	39.3007	32.7239	91.1078	3.81182	44.1475	84.9757	-27.6259	55.3673
515.286	71.219	121.474	21.344	66.4819	110.74	41.6025	81.1237	114.294	46.1631	79.0957	100.998	41.3066	77.5878	87.9123	40.9219	92.341	93.9275	43.9403	83.6951	58.3865	40.0139	99.1567	60.8544	41.5747	72.7995	99.2821	19.5502	91.0111	105.957	20.8102	78.6197	63.8564	15.9091	102.985	70.6692	18.5947	87.9977	74.4657	45.1117	92.9809	40.9847	32.7239	91.1078	5.11299	44.1475	84.9794	-27.6259	55.3673
515.319	61.5249	125.6	20.7739	61.6003	110.74	39.3961	75.0631	119.294	43.6601	73.4978	105.809	41.3066	74.621	92.9421	40.5956	88.0567	99.932	43.8961	83.678	63.4973	39.858	99.1567	67.3044	41.5267	69.1925	99.4225	19.5502	85.1828	109.882	20.6208	78.3686	65.1306	16.0437	102.985	73.3263	18.4839	86.4527	79.8986	45.1117	92.9809	46.0964	32.7239	91.1078	8.92155	44.1475	85.0017	-25.0708	55.3673
515.352	54.2068	128.351	20.514	54.5086	110.74	39.2698	68.5752	122.993	41.7074	67.3004	109.902	41.0667	70.9372	95.6993	40.4691	82.3038	104.34	43.7369	83.678	67.2276	39.8478	96.5926	74.1091	41.5267	63.83	100.61	19.5362	79.3896	113.123	20.4982	78.3686	67.6231	16.0437	97.7875	80.383	18.2902	83.9475	85.3418	45.1117	92.9809	51.9357	33.5933	91.1078	18.5228	45.6076	85.0056	-12.47	58.2391
515.386	47.9678	132.139	20.045	48.8781	114.985	38.3097	61.6149	127.454	41.7074	62.1118	114.261	40.9989	66.893	100.401	40.4195	76.618	109.347	43.6533	80.8482	72.9696	39.842	92.9456	82.2983	41.5267	60.0454	103.467	19.3586	73.552	114.39	20.4045	78.3686	70.0385	16.0437	92.4078	85.5213	18.1725	80.5989	93.0945	45.1117	92.5619	59.687	34.4346	91.1078	26.6096	46.9281	85.2873	-2.09779	59.2023
515.419	41.7039	139.664	18.4124	43.2399	121.716	38.2971	55.114	135.054	41.7074	56.0989	121.911	40.7207	63.0881	108.326	40.3715	70.2917	117.031	43.6137	79.3567	80.3259	39.5764	87.3007	90.2292	41.5267	55.9867	110.093	19.0625	66.0116	122.548	20.4045	78.2337	75.1066	16.0437	89.4548	94.535	18.1725	77.4666	100.901	45.1117	90.1518	69.6049	34.4346	91.1078	37.3481	46.9281	85.3518	5.39587	59.2023
515.452	35.8737	146.466	17.9872	35.3479	129.324	37.5485	46.5145	142.179	41.7074	48.1828	129.626	40.6755	54.6434	115.412	40.1039	63.2733	125.386	43.5551	74.8105	89.4907	39.4694	83.6203	101.188	41.5267	48.514	118.289	19.0573	58.6212	131.712	20.3386	74.6017	90.3962	16.0437	84.4523	106.202	18.1725	70.6027	108.732	45.1117	87.9657	77.5913	34.4346	90.3555	49.4891	46.9281	86.0488	17.6144	59.2023
515.486	28.4448	156.528	17.6352	26.5119	136.178	37.5485	40.6363	149.997	41.7074	40.8668	136.653	40.0938	45.8585	122.319	39.7256	56.2056	132.706	43.4718	65.3485	97.4225	38.8257	77.1182	108.732	41.1429	39.8904	127.601	18.9489	52.7894	141.828	20.1487	62.3008	98.8146	16.0437	80.651	114.289	18.1725	62.3507	116.159	43.98	82.8972	85.389	34.4346	89.7579	55.2645	46.9281	88.3838	25.558	59.2023
515.519	20.4783	166.899	17.6352	20.8972	144.965	37.5485	33.2699	158.282	41.7074	34.5594	144.794	40.0938	38.782	131.971	39.5555	50.2444	140.853	43.0655	59.3066	106.099	38.5196	70.1979	116.178	40.9546	31.2144	137.455	18.714	44.2072	151.11	20.0547	55.1366	109.094	16.0437	75.0398	124.029	17.5562	56.4371	125.207	43.3237	74.8617	93.3566	34.4346	89.2139	68.8214	46.9281	88.3838	39.6965	59.2023
515.552	17.7506	177.87	17.6352	13.0705	155.587	37.5485	28.3979	165.82	41.7074	27.8035	153.527	40.0938	32.0791	140.552	39.2019	42.1304	148.909	42.374	50.4665	113.424	37.9024	62.5657	124.366	40.8912	25.5694	145.59	17.4569	38.3307	158.004	20.0545	46.3242	115.442	15.8993	68.4286	132.126	16.6678	48.5025	132.12	43.2579	69.0521	102.822	34.4346	85.3477	73.9623	46.9281	88.3838	50.158	59.2023
515.586	17.7506	187.039	17.6352	6.73873	166.822	37.5485	26.144	175.989	41.7074	21.712	164.552	40.0938	22.4021	151.283	38.8303	35.5704	158.974	42.3596	42.7461	123.676	37.1054	55.8503	135.108	40.8874	18.1354	156.232	15.2948	32.5142	168.703	20.0388	41.4674	118.83	15.8993	61.2981	138.676	16.1658	40.362	141.615	41.8303	64.5371	112.902	34.4346	81.817	86.3499	46.9281	88.3838	56.275	59.2023
515.619	17.7506	190.789	17.6352	6.73873	171.485	37.5485	26.144	180.606	41.7074	21.0545	168.704	40.0938	20.3066	155.093	38.8303	33.8566	163.67	42.1455	38.5522	128.633	36.6479	52.5901	140.623	40.8874	15.6412	159.87	14.9833	32.5142	172.006	19.7717	39.8714	122.026	15.8969	58.4207	143.301	15.4305	36.9769	146.109	41.5933	60.4259	119.168	34.4346	77.8894	90.2517	46.9281	88.3838	56.275	59.2023
515.652	17.7506	195.232	17.6352	6.73873	176.847	38.2971	26.144	182.932	41.7393	21.0545	173.147	40.6755	18.5722	158.361	38.8303	33.8566	164.45	42.1455	37.0164	131.338	36.6378	51.1081	140.686	40.6128	14.5634	166.708	13.9572	32.5142	177.673	19.6901	37.1005	131.164	14.8502	55.9007	149.551	15.2677	35.294	147.338	41.5283	58.0336	121.767	34.4346	77.653	90.2517	46.9281	88.3838	56.275	59.2023
515.686	17.7506	198.07	17.6352	6.73873	178.289	38.3097	26.144	182.932	41.848	21.0545	173.28	40.6755	18.0817	158.361	38.8303	33.8566	164.45	42.1455	36.1075	132.517	36.2759	50.8641	140.686	39.4933	14.5576	169.54	13.8829	32.5142	179.279	19.569	33.1125	135.543	14.425	53.4426	150.89	14.4438	35.1008	147.338	41.4169	56.3085	121.912	31.3852	77.6426	90.2517	42.8027	88.6035	56.275	52.3245
515.719	17.7506	198.07	19.2096	6.73873	179.087	39.2025	26.144	182.932	42.5916	21.0545	173.28	40.9989	17.5891	158.361	38.8303	33.8566	164.45	42.1455	35.0706	132.517	36.2129	50.4825	140.686	39.2991	14.3889	170.464	13.7727	32.5142	179.279	19.3881	31.1078	137.687	13.8704	52.715	150.89	14.2628	35.0489	147.338	41.4138	55.4708	121.938	30.4071	77.3726	90.2684	39.3423	88.7257	56.275	45.3464
515.752	17.7506	198.07	20.045	6.73873	179.087	39.3961	26.144	182.932	43.923	21.0545	173.28	41.2066	17.5891	158.361	38.8303	33.8566	164.45	42.1455	34.1054	132.517	36.0977	50.4631	140.686	39.02	14.3889	170.892	13.7143	32.5142	179.279	19.0629	29.6402	137.687	13.5376	51.4572	150.89	14.2628	34.865	147.338	41.3305	54.399	121.94	28.8905	74.6196	90.2684	35.8653	90.0774	56.275	41.6096
515.786	17.7506	198.07	20.5891	6.73873	179.087	41.8381	26.144	182.932	45.7622	21.0545	173.28	41.2745	17.5715	158.361	38.8303	33.8566	164.45	42.1455	33.9237	132.517	35.8492	50.4631	140.686	38.764	14.3889	170.892	13.4767	32.5142	179.279	18.7365	29.1064	137.687	13.1696	51.4518	150.89	14.1769	34.8589	147.338	41.2837	54.0455	121.94	28.3246	74.1151	90.2684	34.8705	90.0774	56.3031	39.842
515.819	17.7506	198.07	20.5891	6.73873	179.087	42.2903	26.144	182.932	45.9226	21.0545	173.28	41.2745	17.5715	158.361	38.8303	33.8566	164.45	42.1455	33.9237	132.517	35.7987	50.4631	140.686	38.7485	14.3889	170.892	13.471	32.5142	179.279	18.4271	29.1001	137.687	12.8845	51.4518	150.89	14.1477	34.8589	147.338	41.2691	54.0455	121.94	26.8553	74.1151	90.3232	33.8403	90.0774	56.3031	38.944
515.852	17.9906	198.07	20.6335	6.73873	179.087	42.5842	26.144	182.932	45.9342	21.0545	173.28	41.5225	17.5715	158.361	38.8303	33.8566	164.45	42.3224	33.9237	132.517	35.7874	50.4631	140.686	38.677	14.3889	170.892	13.1051	32.5142	179.279	17.9982	29.0913	137.687	12.862	51.4518	150.89	13.8354	34.8589	147.338	41.2637	54.0455	121.94	26.3792	74.1151	90.3589	33.2964	90.0774	56.3237	37.3153
515.886	18.6562	198.07	21.1698	7.31311	179.087	42.7105	26.6211	182.932	46.0887	21.0545	173.28	41.6095	17.5715	158.361	38.9234	33.8566	164.45	42.3338	33.9237	132.517	35.7841	50.4631	140.686	38.5385	14.3889	170.892	12.928	32.8191	179.279	17.9571	29.0913	137.687	12.8508	51.4518	150.89	13.8344	34.8589	147.338	41.2538	54.0455	121.94	25.9078	74.1151	90.3589	32.6517	90.0774	56.3237	36.8617
515.919	18.837	198.07	21.4552	7.55275	179.087	42.9012	26.887	182.932	46.2213	21.2724	173.28	41.6925	17.5715	158.361	38.9542	34.1129	164.45	42.3432	33.9237	132.517	35.7733	50.4631	140.623	38.5146	14.3889	170.892	12.7162	32.9901	179.279	17.9191	29.0424	137.687	12.8417	51.3754	150.89	13.795	34.8589	147.338	41.2292	54.0455	121.94	25.5385	74.1151	90.3589	32.0982	90.305	56.3237	35.9125
515.952	18.8698	198.07	21.6002	7.78521	179.087	42.9592	27.1382	182.618	46.2928	21.4176	173.28	41.6959	17.5715	158.197	38.9987	34.1804	164.124	42.3596	33.9237	132.517	35.6515	50.4631	140.587	38.4795	14.4478	170.892	12.7162	33.2504	179.279	17.8045	29.0424	137.687	12.786	51.3754	150.89	13.7617	34.8589	147.004	41.0225	54.0455	121.94	25.2165	74.1151	90.3232	31.5826	90.5014	56.3237	35.4555
515.986	18.8931	197.708	21.8991	7.92229	179.087	43.2364	27.1382	182.453	46.451	21.5503	172.97	41.7063	17.5715	157.519	39.0552	34.2184	164.026	42.374	33.9237	132.283	35.5299	50.4631	140.313	38.4434	14.5412	170.892	12.3067	33.3487	179.003	17.7943	29.0424	137.687	12.7627	51.3754	150.416	13.6687	34.8589	146.869	41.0225	54.0455	121.94	24.8608	74.1151	90.2684	30.7968	90.9182	56.3237	34.2844
516.019	18.9133	197.5	21.972	7.92229	178.701	43.2366	27.2535	182.082	46.5499	21.6256	172.677	41.7293	17.5891	157.121	39.1506	34.3108	163.881	42.4044	33.9237	132.282	35.5299	50.4631	140.24	38.4037	14.5576	170.892	12.2021	33.4175	178.949	17.7653	29.0424	137.292	12.7308	51.3754	150.308	13.6527	34.8589	146.664	41.0225	54.0455	121.94	24.6042	74.1151	90.2673	30.5284	90.9182	56.3237	34.1397
516.052	18.9504	196.799	22.2004	7.92568	178.326	43.2557	27.2535	181.949	46.6858	21.7013	172.342	41.7538	17.6312	156.822	39.1868	34.493	163.55	42.4099	33.9237	132.273	35.4953	50.5281	140.23	38.3006	14.5634	170.858	12.0133	33.4592	178.68	17.6562	29.0424	137.187	12.7245	51.4518	150.285	13.6527	34.8589	146.351	41.0225	54.0455	121.94	24.5133	74.1151	90.2673	30.269	91.0921	56.3237	33.7619
516.086	18.9504	196.6	22.3111	7.96447	178.216	43.2716	27.2535	181.937	46.7945	21.758	172.103	41.8053	17.6359	156.586	39.2044	34.5665	163.17	42.4318	34.0599	131.647	35.0966	50.5981	139.918	38.1905	14.699	170.858	12.0079	33.4643	178.564	17.6495	29.0346	137.168	12.7177	51.4572	150.169	13.6527	34.9552	146.134	40.9541	54.1171	121.94	24.4532	74.2578	90.2673	30.1047	91.6949	56.3237	33.2503
516.119	18.9504	196.6	22.3682	7.99151	178.2	43.2879	27.2656	181.799	46.8619	21.8119	172.019	41.8705	17.6767	156.497	39.2141	34.5718	163.023	42.4319	34.1895	131.627	35.0333	50.6554	139.918	37.8796	14.8237	170.858	12.0074	33.4746	178.564	17.6454	29.0346	137.168	12.7166	51.4636	150.038	13.6527	35.0204	146.03	40.8915	54.2873	121.94	23.9915	74.5893	90.2673	29.6382	91.8662	56.3237	32.8745
516.152	18.9504	196.6	22.5538	8.01327	178.13	43.3879	27.2859	181.514	46.9924	21.8291	171.797	41.8917	17.6767	156.156	39.3611	34.6042	162.68	42.4805	34.1895	131.451	35.0333	50.6554	139.909	37.8796	14.8807	170.858	11.7682	33.5849	178.564	17.6148	29.0346	137.168	12.5353	51.4751	150.038	13.6527	35.0586	146.006	40.8915	54.3598	121.963	23.9294	74.596	90.2673	29.4207	92.2412	56.502	32.4668
516.186	18.9504	196.6	22.6724	8.01364	177.95	43.4291	27.2859	181.436	47.0011	21.8291	171.743	41.898	17.6767	155.949	39.3794	34.6042	162.411	42.5168	34.1895	131.451	35.0333	50.6554	139.909	37.8796	14.8807	170.858	11.7673	33.5849	178.564	17.6148	29.0346	137.168	12.5353	51.4751	150.038	13.6078	35.0586	145.944	40.8915	54.4863	121.99	23.9051	74.596	90.2684	29.2288	92.2412	56.5117	32.3448
516.219	18.9133	196.6	22.7571	8.01364	177.773	43.9536	27.2859	181.376	47.4333	21.8291	171.501	41.9853	17.6767	155.794	39.3847	34.6042	162.337	42.5196	34.1895	131.451	35.0333	50.6554	139.909	37.8796	14.8807	170.858	11.6976	33.5849	178.564	17.6148	29.0346	137.168	12.5049	51.4751	150.038	13.6078	35.0586	145.944	40.8915	54.4863	121.99	23.9051	74.596	90.3232	28.9834	92.2412	56.5419	32.0868
516.252	18.8931	196.6	22.8551	8.01364	177.761	43.9849	27.2656	181.265	47.4801	21.8291	171.342	42.0289	17.6767	155.794	39.4343	34.6042	162.337	42.5337	34.1895	131.451	34.9717	50.6554	139.909	37.8796	14.8807	170.858	11.6976	33.5849	178.564	17.6148	29.0346	137.168	12.5049	51.4751	150.038	13.6078	35.0586	145.944	40.8915	54.4863	122.024	23.8398	74.596	90.4065	28.902	92.2412	56.568	32.0795
516.286	18.8698	196.6	22.9941	8.01327	177.629	44.0643	27.2535	181.249	47.5418	21.8291	171.291	42.0707	17.6767	155.794	39.4493	34.6042	162.337	42.5337	34.1895	131.451	34.9717	50.6554	139.909	37.8796	14.8807	170.858	11.6976	33.5849	178.564	17.6148	29.0346	137.168	12.5049	51.4751	150.038	13.6078	35.0586	145.944	40.8915	54.4863	122.026	23.8184	74.596	90.4137	28.7244	92.2412	56.5901	31.9331
516.319	18.837	196.6	23.2589	8.01327	177.159	44.2708	27.2284	181.202	47.5455	21.8291	171.291	42.1927	17.6767	155.794	39.5603	34.6042	162.337	42.5765	34.1895	131.451	34.9717	50.6554	139.909	37.8796	14.8807	170.858	11.6976	33.5849	178.564	17.6148	29.0346	137.168	12.5049	51.4751	150.038	13.6078	35.0586	145.944	40.8915	54.4863	122.076	23.8184	74.596	90.4232	28.6933	92.2412	56.5994	31.9147
516.352	18.5458	196.6	23.7599	7.99151	177.113	44.3707	27.1382	181.202	47.6912	21.8291	171.291	42.4432	17.6767	155.794	39.5683	34.6042	162.337	42.7991	34.1895	131.451	34.9717	50.6554	139.909	37.8796	14.8807	171.121	11.6976	33.5849	178.564	17.6454	28.9607	137.168	12.5049	51.4751	150.038	13.6078	35.0586	145.944	40.8915	54.4863	122.117	23.8184	74.596	90.4384	28.6933	92.2412	56.6231	31.9147
516.386	17.9894	196.466	25.9019	7.92568	175.867	44.7344	27.1335	181.202	47.8539	21.8291	171.291	42.7447	17.6767	155.794	39.588	34.6042	162.337	42.893	34.1895	131.451	34.9717	50.6554	139.918	37.8796	14.8807	171.121	11.6976	33.5849	178.936	17.6495	28.9607	137.382	12.5049	51.4636	150.038	13.6078	35.0586	146.006	40.9541	54.4863	122.233	23.8184	74.596	90.9424	28.6933	92.2412	57.0813	31.9147
516.419	17.1892	196.466	26.9616	7.91912	175.242	45.6523	27.0566	181.202	48.889	21.8119	171.291	43.6688	17.6681	155.794	39.8624	34.5718	162.337	43.6505	34.173	131.451	35.0333	50.6376	139.974	38.0939	14.8237	171.121	11.6976	33.4592	179.246	17.6562	28.7756	137.649	12.5049	51.4624	150.416	13.6527	34.9961	146.03	41.1054	54.4863	122.886	23.8184	74.596	91.5649	28.6933	92.2412	59.5556	31.9147
516.452	15.6318	196.466	26.9616	7.91912	174.982	45.6523	26.9576	181.202	48.889	21.4417	171.291	43.6688	17.2542	155.794	40.8799	34.1846	162.337	44.237	33.7923	131.548	35.1703	50.0736	140.562	38.6434	14.3323	171.121	11.6976	33.2488	179.76	17.7577	28.5665	138.359	12.5049	51.3754	150.981	13.6527	34.9552	146.134	41.3863	54.3712	123.172	23.8184	74.341	92.2836	28.6933	91.9558	60.0048	31.9147
516.486	12.835	196.466	26.9616	7.63244	174.297	45.6523	24.8716	181.202	48.889	20.5658	171.291	43.6688	17.0396	155.794	40.8799	33.4977	162.337	44.237	33.2138	132.622	35.246	49.7818	141.01	38.7327	13.4462	171.121	11.6976	32.3173	181.331	17.7577	27.6198	138.363	12.5049	51.0629	152.1	13.6527	34.7945	146.387	41.697	54.3712	123.756	23.8398	74.2025	92.6163	28.6933	91.9558	60.6887	31.9147
516.519	11.1902	196.466	26.9616	7.11854	174.005	45.6523	24.2506	181.265	48.889	19.9276	171.291	43.6688	16.4981	156.271	40.8799	32.8805	163.144	44.237	33.0189	133.438	35.2602	49.4335	141.672	38.8817	12.7258	171.121	13.3701	31.8138	182.084	17.7577	27.6187	139.228	12.5049	49.9603	153.844	13.6994	33.9418	146.814	42.0104	53.5349	125.086	23.9051	74.2025	94.1068	28.7244	91.9558	61.2031	31.9331
516.552	9.34439	196.466	26.9616	6.15475	173.594	45.6523	23.0353	181.265	48.889	18.9381	171.342	43.6688	15.8323	156.292	40.8799	31.6097	163.557	44.237	32.457	134.263	35.363	48.4979	142.873	38.8817	12.1281	171.121	13.9102	30.2875	182.111	17.7577	27.6187	139.228	12.9559	49.7954	154.519	13.6994	33.2161	148.452	42.2558	52.3476	125.308	23.9543	74.2025	94.3674	28.902	91.9558	61.6817	32.0795
516.586	7.50248	196.466	26.9616	4.97391	173.424	45.6523	21.6131	181.265	48.889	17.1151	171.496	43.6688	15.6012	156.387	40.8799	30.4348	165.11	44.237	32.2662	135.232	35.3937	48.1433	144.054	38.8817	11.3503	171.121	14.9146	29.3977	182.124	17.7577	27.5714	139.32	13.0168	49.4263	155.278	13.6994	32.8527	148.946	42.2942	51.9123	125.963	23.9702	74.2025	95.5208	28.9834	91.9558	62.1381	32.0868
516.619	6.52119	196.466	26.9616	3.73584	173.171	45.6523	19.4146	182.593	48.889	16.5217	171.546	43.6688	15.1742	156.416	40.8799	29.5072	165.118	44.237	32.0317	136.403	35.556	47.274	145.855	38.8817	10.223	171.121	15.5048	27.7408	182.211	17.7577	27.5714	139.391	13.0168	49.0937	155.543	13.6994	32.0738	150.053	42.2942	51.3485	126.583	24.3434	74.2025	96.3815	29.0058	91.9558	64.2047	32.1894
516.652	5.15898	196.194	26.9616	2.50749	172.776	45.6523	17.9127	183.736	48.889	15.4248	171.734	43.6688	14.7997	156.425	40.8799	28.9142	166.177	44.237	31.9272	136.675	35.556	46.897	147.622	38.8817	8.72481	170.852	15.5048	26.9916	182.354	17.7577	27.4776	139.518	13.0168	48.1145	157.128	13.6994	31.8685	151.046	42.475	51.3378	127.679	24.8272	74.2025	97.659	29.0723	91.9558	65.8957	32.4642
516.686	0.998901	191.837	26.9616	-0.256836	170.699	45.6523	13.5515	183.841	48.889	13.5986	171.864	43.6688	14.2932	156.525	40.8799	27.2529	168.604	44.237	31.6534	137.053	35.556	46.4633	148.658	38.8817	7.05811	168.996	15.5048	23.1754	182.669	17.7577	27.4588	139.6	13.0168	46.2001	159.35	13.7294	30.5214	152.359	42.5082	51.2404	128.365	25.9534	74.2025	99.9342	29.3763	91.9558	67.3822	32.6046
516.719	-5.03173	187.722	19.0355	-2.48953	170.022	41.3713	8.86313	183.841	45.265	10.2898	171.864	41.9417	13.226	156.845	40.8799	25.8055	170.656	44.237	31.0775	137.405	35.556	45.4035	149.207	38.8817	5.28517	165.553	15.5048	18.8728	182.702	17.7577	27.3309	139.673	13.4128	44.5761	160.595	13.8381	29.8511	153.288	42.5909	50.9505	129.033	26.2537	74.2025	101.94	29.4035	91.9558	70.7475	32.8103
516.752	-10.4701	186.791	13.6672	-5.52674	169.338	37.1765	3.53596	183.841	41.6537	6.0139	171.864	39.5248	11.3241	157.559	39.4924	22.519	172.131	42.8334	30.4083	137.417	35.556	44.5901	150.928	38.8817	3.55408	164.468	15.5048	16.2559	182.845	17.5491	27.2427	139.754	13.4131	43.9053	161.744	13.8853	28.364	154.446	42.7318	50.725	129.761	26.3498	74.2025	104.177	30.348	93.6433	73.1011	33.524
516.786	-12.965	186.306	13.0997	-8.9058	168.442	36.5759	-0.947059	183.841	40.823	2.47311	171.864	38.2161	7.66301	157.623	38.3551	18.7776	173.029	42.3673	29.9927	138.522	35.5743	43.4928	152.68	38.8412	2.75445	164.365	15.5048	14.0951	182.845	16.757	26.5586	139.833	13.5583	42.9566	163.04	13.9139	27.2772	154.692	43.0482	50.6714	133.037	26.3498	74.9009	107.254	31.4741	95.5101	78.3163	35.0885
516.819	-17.5099	184.858	13.0407	-11.4096	167.083	36.5759	-4.29444	183.841	40.1724	-0.064228	171.864	38.2161	5.90004	157.623	38.3551	17.3202	174.411	42.3673	29.6328	141.178	35.6974	42.0204	155.87	38.8412	0.627927	164.194	15.5048	11.1868	182.845	16.45	26.306	139.916	13.5829	41.899	165.283	13.9139	25.8593	156.916	43.1033	50.612	135.722	26.3498	74.9009	112.359	31.6342	96.3311	84.9252	36.6288
516.852	-22.4221	182.939	13.0407	-14.9389	166.873	36.5759	-9.08543	183.841	40.1318	-3.91789	171.864	38.2161	3.88942	157.623	38.3551	13.2694	174.411	42.3673	29.3864	143.919	35.7849	40.2946	160.118	38.1598	-1.99626	163.642	15.5187	7.20679	182.702	16.0124	26.306	140.113	13.6838	40.9938	167.29	13.9139	23.9542	158.883	43.1163	50.5827	141.591	26.3498	74.9009	118.717	31.7201	96.6547	91.123	36.6288
516.886	-26.112	181.261	12.9639	-17.9752	165.713	36.5759	-13.3643	183.841	39.942	-7.56452	171.864	38.2161	0.877408	157.623	38.3551	9.7754	174.411	42.3673	28.9076	147.307	35.9153	37.9341	163.923	37.7743	-3.70898	163.272	15.5414	2.81415	182.669	16.0124	26.306	141.821	13.8152	37.5255	170.475	13.9139	19.6473	160.934	43.3106	50.5381	146.94	26.671	74.9009	128.298	32.2127	97.1148	104.193	36.9282
516.919	-28.8353	180.299	12.9639	-19.4133	164.532	36.2147	-16.3415	183.841	39.9369	-9.16567	171.864	38.2161	-0.588468	157.623	38.3551	6.81805	174.411	42.3673	28.1792	151.175	36.4536	36.3302	166.478	37.7743	-5.80739	163.231	15.5658	1.04951	182.354	16.0124	26.1975	142.934	13.8651	33.5434	170.703	14.1519	18.5827	160.934	43.3396	50.4883	151.383	26.8219	74.9009	135.12	32.2495	97.1148	109.99	38.2719
516.952	-30.7547	177.704	12.9347	-20.1924	164.184	36.1701	-20.1728	183.841	39.8425	-11.6919	171.761	38.0562	-1.06618	157.623	38.3551	3.25686	174.411	42.0763	27.6524	152.225	36.4536	35.035	170.109	37.7743	-6.61222	163.175	15.5658	-2.98974	182.211	16.0124	24.8624	147.122	13.9263	29.3686	174.876	14.2608	17.4453	160.934	43.633	48.9561	153.884	27.1526	74.9009	137.631	33.8215	97.1148	111.716	39.1793
516.986	-30.9723	176.368	12.9347	-20.2406	163.117	35.8831	-21.8804	183.662	39.374	-13.6932	171.734	38.0562	-1.20801	157.623	38.3551	1.02702	174.411	42.0763	26.5659	152.225	36.4536	33.1885	170.109	37.7743	-6.95779	163.036	15.5658	-5.36922	182.124	16.0124	20.2582	149.507	14.0809	26.1364	176.399	14.4458	15.7526	160.934	43.633	47.5632	155.982	27.1868	74.9009	138.971	34.2425	97.1148	112.644	41.4645
517.019	-32.3057	175.739	12.9347	-20.6069	162.421	35.8831	-22.9716	183.294	39.1016	-14.0784	171.571	38.0562	-1.6173	157.623	38.3551	0.590481	174.411	42.0763	26.135	152.225	36.4536	31.4603	170.109	37.7743	-7.28222	162.572	15.5658	-6.49963	182.084	15.9796	17.8695	149.507	14.0956	24.9368	176.399	14.7283	15.1551	160.934	43.7176	46.5439	156.027	27.2701	74.9009	139.549	34.5407	97.1148	112.8	42.0386
517.052	-32.3216	171.481	12.9347	-20.9833	159.754	35.8831	-23.5888	180.736	39.1016	-14.1898	169.907	38.0562	-1.68493	157.559	38.3551	-0.347855	174.411	42.0763	26.1332	152.225	36.4536	31.0205	170.109	37.7743	-7.50016	161.813	15.5658	-7.81929	181.621	15.9796	17.8656	149.507	14.3594	23.5354	176.399	15.0241	15.0714	160.934	43.8345	45.4753	156.247	28.1415	74.9009	139.573	34.8008	97.1148	113.173	42.4208
517.086	-32.6205	167.431	12.9639	-21	155.265	35.8831	-23.7907	176.332	39.1016	-14.5573	166.561	38.0562	-1.95341	157.159	38.5002	-0.925459	174.411	42.3673	25.9387	152.225	36.4536	30.833	170.109	37.7743	-7.68815	161.184	15.6266	-8.4601	180.154	15.9796	17.7439	149.507	14.0956	22.5344	176.399	15.0241	15.0005	160.934	44.3792	44.8876	156.423	28.1415	73.5867	139.576	35.3414	97.1148	113.421	42.5831
517.119	-33.368	158.52	13.0407	-21.7239	149.32	36.1701	-24.9657	170.045	39.1016	-14.6648	160.815	38.5143	-2.17782	153.415	39.2637	-2.06442	174.294	42.5846	25.7388	152.225	36.4536	30.303	170.109	37.7743	-8.38281	157.377	15.6266	-9.36903	177.879	15.8926	17.4646	149.507	14.0956	20.6235	176.399	15.0241	14.7977	160.934	44.8184	43.6258	157.021	28.1415	73.0626	139.86	36.3322	97.1148	115.534	42.679
517.152	-34.0909	149.375	13.0997	-21.8976	142.121	36.5759	-26.521	161.884	39.1016	-15.7273	154.926	38.5849	-2.31434	150.437	39.3622	-4.89987	169.559	42.9023	25.4534	152.225	37.2812	27.9749	170.109	37.7743	-8.51146	152.082	15.7464	-11.468	171.56	15.8926	17.334	149.507	14.3594	19.0814	176.399	15.0241	12.7877	160.934	45.9619	42.0504	160.426	28.1415	72.2056	142.537	36.3322	97.1148	116.738	42.679
517.186	-34.422	144.335	13.1526	-21.9352	137.057	36.6847	-29.278	155.136	39.1016	-17.0234	149.945	39.1579	-5.21863	147.839	40.2924	-10.4792	164.475	43.1714	24.1226	152.225	39.1978	22.86	170.109	39.4149	-8.79037	148.853	15.8014	-15.2743	167.569	15.8092	17.2867	149.507	14.3735	16.8017	176.399	15.0241	8.57324	158.349	46.3951	41.1061	161.362	28.704	69.1511	148.329	36.3322	93.7871	129.141	42.679
517.219	-36.1107	136.229	13.2158	-23.4925	134.068	37.1326	-32.218	150.388	39.1016	-20.4165	146.914	39.3658	-7.98086	145.489	40.4317	-14.0424	161.123	43.2213	20.7876	152.225	39.2282	17.1723	170.109	40.8691	-8.9308	145.158	16.194	-17.3624	163.356	15.7288	17.273	149.507	14.8324	14.9039	176.399	15.0241	4.47728	156.807	46.4179	38.2109	161.362	30.6701	67.8061	151.283	40.8111	93.7367	134.52	52.2792
517.252	-38.8347	129.821	14.7494	-25.115	129.138	37.3894	-35.8107	144.828	39.8425	-23.9626	140.323	39.6593	-10.8412	140.557	41.4495	-17.711	155.548	43.3302	17.4112	151.25	40.3232	13.7047	168.575	42.1165	-12.0536	140.02	16.2418	-21.9943	157.248	15.5864	15.7554	149.507	14.8561	12.18	176.399	14.73	0.152726	154.12	46.9401	36.1948	161.362	30.9563	67.2336	153.249	41.3388	93.2946	136.887	52.7995
517.286	-41.4605	124.398	17.1747	-27.6057	124.104	38.0791	-37.8147	141.043	39.942	-26.3253	137.149	40.3429	-12.761	136.988	41.6213	-20.5179	152.412	43.5799	14.1898	150.424	41.71	9.44568	167.304	42.2704	-13.7595	135.671	16.414	-26.1752	153.4	15.7288	13.9457	148.957	14.9851	6.67464	173.275	14.73	-3.44886	151.369	47.8829	32.6032	161.362	31.4717	64.3736	157.013	42.7886	92.9701	140.981	53.4784
517.319	-45.8918	116.337	22.5501	-28.326	120.032	38.193	-39.9779	135.941	40.3785	-28.5807	131.923	41.575	-14.869	132.3	42.2825	-24.1121	147.476	44.3286	11.1154	149.399	41.9425	2.80152	165.306	42.426	-16.6103	131.707	16.469	-31.0048	147.719	15.8926	11.8906	148.09	14.9851	-1.55877	168.637	15.0241	-6.69757	148.85	47.9878	26.7599	161.362	31.5911	62.5173	161.568	43.4527	92.8948	145.764	56.4713
517.352	-48.0388	111.081	27.2564	-29.3066	117.303	41.0253	-42.138	130.945	43.2114	-29.7782	128.926	43.2634	-16.1348	130.068	44.1613	-26.0675	144.376	45.691	7.35478	149.15	42.2448	-3.93476	163.664	42.426	-19.7694	128.518	16.5247	-32.8967	142.498	16.5592	8.69519	147.704	14.9851	-7.96336	165.247	15.4759	-9.63543	146.612	48.0091	20.6107	161.362	32.3137	53.7923	169.377	43.4649	86.5818	157.005	58.3694
517.386	-48.7341	103.257	31.3037	-30.1664	112.973	43.3488	-43.9099	124.834	45.0406	-32.1817	124.833	45.0061	-17.834	129.196	44.8354	-29.0268	141.049	46.1586	3.32322	147.526	42.2758	-7.07336	162.175	42.426	-22.8025	125.142	16.8044	-36.1751	137.085	16.6608	5.36466	147.002	15.0147	-11.3235	162.896	15.5406	-13.2742	144.099	48.6406	15.2653	161.362	32.3137	49.642	169.537	43.4649	83.3631	160.243	58.3694
517.419	-49.1824	97.0157	33.3732	-30.1918	107.917	44.7476	-45.1597	118.723	45.2339	-33.2981	119.699	45.6165	-20.3795	125.374	45.5797	-31.6296	136.718	46.3464	-0.122707	145.685	42.3402	-10.362	159.836	42.426	-25.2242	121.165	16.9929	-37.8891	131.208	16.7956	0.165787	142.116	15.0896	-16.7307	158.612	15.7377	-15.5587	142.271	48.8193	12.4809	161.362	32.3137	45.3694	169.952	43.4649	79.4231	167.372	58.3694
517.452	-50.6831	91.536	33.5343	-32.5621	101.913	45.2934	-46.4278	112.987	46.134	-35.4107	113.273	45.6213	-22.039	120.071	45.9517	-33.5785	130.614	46.5526	-1.4504	143.389	42.3402	-11.9284	156.124	42.426	-26.7733	116.841	17.0226	-38.6608	124.626	17.0438	-4.68659	137.979	15.2169	-21.0737	155.842	15.5406	-17.7199	138.536	48.8232	9.21565	161.362	32.3137	42.6061	169.952	43.4649	78.6332	167.887	58.3694
517.486	-52.3679	86.1914	33.7738	-33.4466	95.2967	45.701	-48.2222	106.682	46.3648	-36.6582	107.109	45.7821	-23.6971	113.067	46.0721	-34.5227	123.599	47.0358	-3.39986	138.644	42.3402	-13.7109	152.138	42.426	-29.6221	110.23	17.3809	-41.2231	117.81	16.982	-6.68646	136.187	15.5598	-21.416	154.3	14.73	-18.4026	131.508	49.0099	7.08518	158.99	32.3137	39.6007	169.952	43.4649	75.7297	168.165	58.3694
517.519	-54.9722	79.7145	33.7738	-34.8907	90.0867	46.7498	-50.0921	101.083	46.996	-38.5222	102.12	46.1752	-25.6275	107.949	46.1825	-36.8673	117.59	47.2379	-6.20632	134.524	42.3402	-17.7277	146.624	42.426	-30.9281	105.118	17.4801	-43.7921	113.641	16.6608	-7.05068	135.2	15.7006	-23.4064	152.607	14.6771	-21.7247	125.195	49.0099	3.60707	154.76	31.5911	32.1732	169.952	43.4649	65.8787	168.231	56.4713
517.553	-57.3062	75.5548	33.7738	-37.6971	86.1779	48.133	-52.73	98.4255	47.9527	-41.09	98.0868	46.7603	-27.7868	105.278	46.1825	-39.4665	113.875	47.2379	-10.035	131.551	42.3402	-21.8098	142.755	42.426	-34.0199	98.9521	17.5579	-46.9039	108.726	16.9386	-8.42956	130.34	15.7944	-27.5801	143.299	14.6437	-25.1242	122.209	49.0099	-1.67237	152.072	31.4717	27.947	169.952	42.7886	61.4763	170.146	53.4784
517.586	-61.0195	70.1937	33.7738	-40.7722	82.4076	48.133	-55.401	93.9361	48.5902	-43.669	94.0982	46.7603	-30.9144	102.077	46.1825	-42.407	109.456	47.2379	-13.6753	129.79	42.3402	-26.1784	139.817	42.3161	-37.1801	92.1709	17.5782	-49.1549	102.767	16.9386	-11.6762	124.942	15.7944	-31.5432	132.821	14.4433	-29.0815	118.798	49.0099	-6.86104	150.12	30.9563	20.4644	169.952	41.3388	55.6621	175.364	52.7995
517.619	-62.7677	67.8952	33.7738	-44.6682	79.2329	48.133	-59.4047	90.6101	48.5902	-47.0851	90.4598	46.7603	-34.1596	99.0796	46.1825	-45.1223	106.867	47.2379	-18.4224	127.509	42.2758	-31.1541	136.018	42.1165	-39.9375	89.0528	17.5782	-51.121	98.8431	16.9386	-14.6127	119.813	15.7944	-35.0292	128.357	14.3453	-33.0306	116.193	49.0099	-13.1455	147.235	30.8542	9.4535	169.952	40.8111	40.3914	175.482	52.2792
517.653	-62.7677	66.7167	33.7738	-46.223	76.2801	48.133	-62.2309	86.8021	48.5902	-50.6425	86.511	46.7603	-37.9982	96.4201	46.1825	-49.4225	103.189	47.2379	-22.4621	125.767	42.2758	-36.5556	133.82	41.5586	-41.5228	86.4139	17.5956	-52.9463	95.4336	16.9386	-17.7153	115.818	15.7944	-37.5694	126.345	13.8396	-36.9316	114.171	49.0099	-18.4527	145.524	30.6701	7.5543	169.952	37.494	40.3254	175.589	52.233
517.686	-62.7677	66.4025	33.7738	-47.4733	74.1168	48.133	-64.0964	83.5776	48.5902	-52.217	84.201	46.7603	-39.7683	94.3015	46.1825	-52.0581	101.429	47.2379	-22.9075	122.809	41.9425	-37.8026	130.396	41.1917	-41.9745	84.7839	17.7643	-57.9753	92.5993	16.982	-22.3714	110.94	15.7944	-43.3643	122.555	13.7903	-38.7752	111.953	48.8193	-19.5883	142.46	30.3806	7.48224	169.537	37.2543	40.0882	175.65	49.0075
517.719	-62.7677	66.1489	33.5343	-47.4733	72.7746	48.133	-64.0964	82.0121	48.5902	-52.217	83.7185	46.7603	-39.7683	91.7338	46.1825	-53.2903	100.385	47.0358	-22.913	118.94	41.2722	-37.8331	128.046	41.1604	-41.9745	83.8826	17.7694	-57.9753	92.5515	17.0438	-24.9035	107.568	15.7006	-44.9906	121.064	13.2094	-38.8688	109.456	48.6406	-19.5883	139.573	29.1805	7.46122	167.413	35.9162	39.8724	176.702	46.5851
517.753	-62.7677	65.745	33.3732	-47.4733	72.626	48.133	-64.0964	81.0558	48.5902	-52.217	83.6792	46.7603	-39.7683	90.4694	46.146	-53.314	100.353	47.0358	-22.9241	117.851	40.78	-37.9092	127.165	40.4118	-41.9745	83.861	18.0077	-57.9935	92.5515	17.124	-24.9035	106.009	15.5598	-44.9906	119.809	12.933	-38.8688	108.775	48.6356	-19.6433	136.859	27.9157	6.4882	162.277	32.5107	39.8724	177.39	42.3799
517.786	-62.7677	65.1633	31.1456	-47.4733	72.5209	48.133	-64.0964	81.0242	48.5902	-52.217	83.652	46.7603	-39.7683	90.3179	46.146	-53.314	100.159	47.0067	-22.9241	117.221	40.4918	-37.9278	126.356	40.2733	-41.9745	83.861	18.3129	-57.9935	92.2271	17.4464	-24.9035	106.009	15.4176	-44.9906	119.7	12.8369	-38.8688	108.752	48.0091	-19.6433	135.42	26.8233	6.4882	162.159	30.4554	39.8724	178.968	37.0593
517.819	-62.7677	64.9231	30.1661	-47.4733	72.4744	48.133	-64.0964	80.9562	48.5902	-52.217	83.6298	46.7603	-39.7683	90.2517	46.146	-53.314	99.9846	47.0067	-22.9241	116.924	39.8077	-37.9707	126.159	39.7612	-41.9745	83.852	18.3129	-57.9935	92.1295	17.4464	-24.9035	106.009	15.305	-44.9906	119.541	12.6253	-39.0204	108.737	47.9122	-19.6433	135.174	26.4072	6.4882	162.089	28.2069	39.8724	178.99	35.0236
517.853	-62.7677	64.536	28.1406	-47.4733	72.2413	47.623	-64.0964	80.767	48.5902	-52.217	83.5549	46.1481	-39.7683	90.1341	46.0794	-53.314	99.8477	46.4807	-22.9241	116.921	39.3895	-38.0026	126.069	38.7758	-41.9745	83.82	18.3129	-57.9935	92.0199	17.4464	-24.9403	106.009	15.305	-44.9906	119.438	12.6253	-39.0204	108.648	47.9111	-19.6433	135.073	26.2814	6.4882	161.955	28.1278	39.8178	178.99	34.8099
517.886	-62.7677	64.2509	26.6941	-47.4733	72.0454	47.161	-64.0964	80.7023	48.063	-52.217	83.5508	45.6562	-39.7683	90.1135	45.881	-53.3826	99.6111	46.2011	-23.0455	116.879	39.3392	-38.0232	126.026	38.6557	-41.9745	83.8014	18.3129	-57.9935	91.6769	17.124	-24.9403	106.009	15.3284	-44.9906	119.073	12.6253	-39.0219	108.647	47.5202	-19.6749	135.056	26.2814	6.28895	161.751	28.035	39.6159	178.99	34.7127
517.919	-61.665	64.2377	26.1144	-47.4733	71.8493	46.4926	-64.0964	80.596	47.8057	-52.217	83.4314	45.1652	-39.7683	90.1061	45.7722	-53.3957	99.6054	46.1276	-23.1253	116.731	38.8808	-38.0265	125.979	38.6557	-41.9745	83.7129	18.3129	-57.9935	91.6202	17.0438	-24.9759	106.009	15.4176	-45.0441	118.973	12.6253	-39.0548	108.635	47.4711	-19.7369	135.039	26.2814	6.19737	161.67	28.035	39.5916	178.968	34.0099
517.953	-61.4718	63.813	24.9196	-47.4733	71.8444	45.0672	-64.0964	79.7454	46.6337	-52.217	83.0944	44.5948	-39.7683	90.0218	45.6744	-53.4338	99.6019	46.094	-23.3747	116.729	38.8808	-38.2336	125.945	38.6557	-41.9745	83.5012	18.3129	-57.9935	91.476	16.982	-24.9759	105.972	15.4176	-45.0523	118.963	12.6253	-39.2153	108.523	47.4587	-19.8281	134.978	26.2814	6.19737	161.46	28.035	39.5916	178.52	34.0099
517.986	-61.3256	63.813	24.8852	-47.2351	71.8221	44.9352	-64.028	79.7335	46.2831	-52.0112	82.8397	44.5005	-39.456	89.9905	45.0845	-53.5455	99.4331	45.5104	-23.3747	116.717	38.8808	-38.2336	125.921	38.6557	-41.7447	83.4164	18.3129	-57.9891	91.2739	16.9386	-25.0715	105.943	15.4176	-45.063	118.961	12.6253	-39.2312	108.455	46.7967	-19.8281	134.799	26.2814	6.19737	161.43	28.035	39.5916	177.39	34.0099
518.019	-61.3215	63.813	24.7554	-47.1912	71.7664	44.6353	-63.7674	79.1811	45.8896	-51.9695	82.8397	44.3901	-39.4091	89.9887	44.715	-53.7269	99.3595	45.44	-23.3747	116.63	38.8808	-38.2336	125.782	38.6557	-41.6567	83.3162	18.3129	-57.9753	91.2674	16.9386	-25.0715	105.856	15.4176	-45.063	118.843	12.6253	-39.4483	108.408	46.7512	-19.8281	134.76	26.2814	6.19737	160.126	28.035	39.5916	177.39	34.0099
518.053	-61.0598	63.813	24.7482	-47.062	71.7664	44.4196	-63.7484	79.1055	45.7069	-51.859	82.8397	44.2039	-39.3587	89.9617	44.6415	-53.7269	99.2284	45.3402	-23.3747	116.589	38.8808	-38.2336	125.762	38.6557	-41.5298	83.3162	18.3384	-57.8957	91.2674	16.9386	-25.0715	105.746	15.4176	-45.063	118.811	12.6253	-39.4483	108.374	46.7103	-19.8281	134.76	26.2814	6.19737	159.954	28.035	39.5916	177.39	34.0099
518.086	-60.4987	63.813	24.7159	-46.7211	71.7664	44.2703	-63.7278	78.9121	45.6235	-51.6883	82.8397	44.188	-39.2875	89.8488	44.6287	-53.7269	99.0955	45.3278	-23.3747	116.569	38.8808	-38.2336	125.725	38.6557	-41.2343	83.3162	18.3384	-57.8646	91.2674	17.124	-25.0715	105.73	15.4176	-45.063	118.757	12.6253	-39.4483	108.354	46.6121	-19.8749	134.687	26.2814	6.15169	159.898	28.035	39.5916	178.388	34.0099
518.119	-57.9183	62.8792	24.7159	-45.8717	71.4837	44.2689	-63.6862	77.5889	45.4544	-51.4505	82.8397	43.7386	-39.0425	89.5282	44.416	-53.7269	97.9444	45.1859	-23.3747	116.263	38.8808	-38.5502	125.509	38.6557	-40.817	83.3162	18.3384	-57.7767	91.0419	17.2006	-25.0715	105.704	15.4176	-45.1078	118.209	12.6642	-39.4483	107.697	46.6119	-19.9577	134.659	26.4072	5.98977	159.898	28.035	39.5916	178.52	34.0099
518.153	-55.0285	60.2429	24.7159	-44.2026	67.8623	44.2689	-62.7004	72.5502	45.4544	-50.6902	78.9905	43.168	-39.0273	87.5134	43.5586	-53.7269	95.2825	43.3078	-23.3747	115.251	38.8808	-39.243	124.926	38.6557	-40.0576	81.6576	18.4405	-56.9134	88.1075	17.4464	-25.0715	105.704	15.9215	-45.2012	116.964	13.0855	-39.4483	106.354	46.5693	-20.0492	133.877	26.5399	5.10068	159.898	28.035	37.83	178.968	34.0099
518.186	-51.9298	55.7939	24.7159	-42.192	65.6728	44.2689	-61.1062	68.6988	45.4544	-49.379	76.1388	43.168	-37.7053	85.3555	43.5388	-53.7269	91.6884	43.3078	-24.569	113.697	38.8808	-40.5994	121.911	38.7188	-37.7217	79.4843	18.4405	-56.6836	85.5104	17.9576	-25.0715	105.704	16.5002	-45.3718	115.323	13.9854	-39.4483	103.094	45.2471	-20.8512	132.92	27.6551	2.99893	159.709	28.2672	35.2437	178.99	34.0099
518.219	-49.8319	50.9873	23.9358	-40.2379	62.1843	43.7858	-60.0147	64.1056	45.2098	-48.3627	72.6073	42.7224	-37.3659	81.6401	43.2087	-53.7269	87.5779	43.285	-25.1881	112.295	39.2935	-41.4642	119.838	38.9192	-36.3687	77.8615	18.4405	-56.3941	82.625	18.0863	-25.0715	105.178	16.6104	-46.4038	114.396	15.0818	-39.9361	100.669	44.7706	-22.2596	131.804	28.7939	0.465847	159.413	30.615	30.7803	179.032	37.8311
518.253	-48.5266	46.8431	22.5717	-38.9571	58.162	43.3439	-58.7624	59.3412	43.5944	-47.0962	68.0508	41.9381	-36.9346	77.8228	42.3849	-53.7269	82.0438	42.6801	-26.8187	110.421	39.2935	-43.4751	116.341	39.2896	-35.3835	74.1979	18.4405	-56.1453	78.7931	18.0863	-25.3771	102.519	16.7489	-47.8145	110.566	15.4491	-40.0158	96.977	44.7117	-25.3212	130.371	28.8313	-4.58137	159.037	30.7853	21.6753	179.302	39.3195
518.286	-47.0661	42.5472	22.5316	-37.9622	55.7143	42.4169	-58.4614	56.8722	43.0168	-46.3196	65.7413	41.5225	-36.7312	75.725	42.1645	-53.7269	79.3526	42.2283	-27.86	108.548	39.2935	-46.1984	113.559	39.2896	-34.8961	71.9934	18.4405	-56.0841	75.0065	18.0863	-25.8754	100.601	16.8998	-50.4651	105.275	15.8769	-40.0158	94.5103	44.451	-28.3378	129.839	28.8799	-8.03465	158.86	31.051	17.5753	179.032	39.4873
518.319	-46.4925	40.4289	20.6033	-36.5696	53.7485	42.1999	-57.2442	53.7628	42.9764	-45.8661	63.4961	40.9809	-36.4605	74.5588	41.7639	-53.7269	76.3781	42.0438	-30.818	107.197	39.2935	-49.5458	109.66	39.3095	-34.8806	68.1732	19.3333	-55.7422	70.3344	18.8253	-26.3533	99.8114	17.3171	-53.5724	101.37	16.6749	-40.0158	90.9994	44.2099	-32.9874	127.983	28.9745	-13.2527	158.62	31.1037	11.6702	178.99	40.122
518.353	-44.2787	37.3565	20.0874	-35.3205	51.4454	41.2258	-56.6166	51.3763	41.9432	-45.5452	61.9215	40.8939	-36.2033	73.3728	41.5435	-53.7269	73.7086	41.9208	-32.1915	105.553	39.3416	-50.1948	106.056	39.3095	-34.3339	65.2998	19.7082	-54.8424	65.8362	18.8253	-27.5232	98.99	17.401	-53.5724	98.4584	16.6849	-40.0158	89.4383	44.1491	-37.4355	125.541	29.1041	-21.816	158.1	31.2344	1.1841	178.52	41.3334
518.386	-41.3767	33.378	19.0321	-33.8462	49.8759	40.8893	-55.5516	48.6355	41.8108	-44.902	59.6903	39.8501	-35.7561	71.6842	41.2465	-53.7269	71.1377	41.4358	-32.3832	103.154	39.45	-50.1948	103.409	39.395	-33.8739	62.3397	19.7082	-54.0225	61.1577	18.8253	-27.5232	98.1048	17.7819	-53.5724	96.4842	17.106	-40.0158	87.2194	44.0764	-39.9779	123.474	29.1819	-27.9805	157.902	32.2479	-7.42882	178.388	41.8946
518.419	-39.7786	33.378	18.015	-32.011	48.5909	40.3072	-53.0178	46.2087	40.5255	-43.7999	57.0377	39.8178	-35.2909	69.659	41.2465	-53.7269	67.6868	41.3835	-33.7147	101.06	39.5841	-50.5265	100.742	39.395	-33.4102	60.6784	19.7082	-53.0972	57.3424	18.8253	-27.5232	94.8753	17.9073	-53.5724	92.3689	17.106	-40.0158	84.1544	43.8959	-43.7181	120.208	29.6806	-32.4241	155.913	33.1334	-13.5016	176.938	42.175
518.453	-35.4865	33.378	17.9807	-30.6282	48.5909	40.0005	-50.4311	43.2629	40.417	-42.875	54.8407	39.8178	-35.0467	68.1166	41.2465	-53.1848	65.0201	41.0959	-33.9031	99.7216	39.5841	-51.5456	98.1982	39.395	-32.2024	59.5841	19.7082	-51.0527	54.1671	18.8253	-27.5949	92.4364	17.9073	-53.5724	89.8108	17.106	-40.0158	82.527	43.6929	-43.9357	117.149	29.6806	-33.2662	153.377	33.1334	-16.3734	176.471	42.175
518.486	-30.8125	33.378	17.9807	-25.879	48.5909	40.0005	-44.8843	40.533	40.216	-38.6866	51.2855	39.8501	-33.6226	64.6646	41.2465	-50.1717	59.8775	41.0959	-33.9417	97.5135	39.6023	-51.8668	95.0351	39.395	-29.9341	59.5841	19.7082	-49.2135	52.2672	18.8253	-28.0297	90.9247	17.9073	-53.5724	89.1142	17.106	-39.9361	80.0727	43.6929	-43.9595	114.262	29.6806	-33.5359	149.98	33.2702	-16.4437	176.471	42.175
518.519	-25.1163	33.378	18.015	-20.6956	48.5909	40.8893	-38.8272	38.2397	40.363	-33.4159	50.488	40.161	-29.051	64.4144	41.5233	-45.2321	56.6785	41.0959	-34.5394	95.6339	39.6656	-51.8668	90.6099	39.395	-26.3258	59.5841	19.7082	-45.2167	48.935	18.8253	-28.3994	90.1837	17.9073	-53.5724	87.7619	17.106	-39.4483	77.5919	43.6929	-44.2489	111.957	29.6806	-34.0972	147.597	34.0707	-16.8363	176.471	42.175
518.553	-20.6648	33.378	18.2632	-16.1636	48.5909	40.9993	-34.1671	38.2397	40.5255	-28.9443	50.488	40.5714	-24.9219	64.4144	41.7639	-40.8388	53.6482	41.0959	-36.1984	92.3436	39.833	-51.8668	86.5208	39.395	-22.3432	59.5841	19.7082	-40.0158	46.2782	18.8253	-29.3982	89.5049	17.9073	-53.5724	86.9575	17.106	-38.8126	73.6145	43.6929	-44.4205	108.348	29.6806	-34.5135	141.863	34.8524	-21.1836	171.3	42.7697
518.586	-14.949	33.378	19.0321	-12.5769	48.5909	41.1683	-29.2764	38.2397	41.0304	-25.0239	50.488	40.5714	-22.9677	64.4144	41.7639	-38.4981	49.0866	41.021	-36.2994	88.5137	39.8479	-51.8668	81.5454	39.4741	-18.1872	59.5841	19.7082	-36.6441	43.2558	18.8253	-29.7101	87.4605	17.9073	-53.5724	84.5496	16.6849	-36.9672	69.2244	43.6929	-44.9955	104.386	29.6806	-37.6341	137.987	34.8524	-27.4245	163.708	42.7697
518.619	-9.91993	33.378	19.481	-9.85308	48.5909	41.1683	-24.8799	38.2397	41.0304	-21.6483	50.488	40.6714	-20.6058	64.4144	41.8624	-35.5484	47.2483	41.2538	-36.2994	85.9246	39.8479	-51.8668	77.4342	39.4741	-16.0206	59.5841	19.7082	-33.2283	43.2558	18.2015	-29.7101	85.3783	17.9073	-51.9567	71.1359	16.6749	-36.4448	66.7	43.7465	-45.0541	101.853	29.7941	-39.7256	136.664	34.8524	-30.0164	162.616	42.7697
518.653	-5.97078	33.378	19.481	-6.47859	48.5909	41.1683	-20.4666	38.2397	41.0304	-18.4946	50.488	40.6714	-18.3689	64.4144	42.0348	-34.2649	47.0764	41.2538	-36.2994	84.9538	39.8479	-51.7713	73.8074	39.4741	-13.721	59.5841	19.1782	-28.7218	43.2552	17.6136	-29.7101	84.426	17.9073	-49.334	66.5381	15.8769	-36.3684	65.1181	43.9352	-47.4268	98.8314	30.6802	-46.7589	133.405	35.928	-36.9978	160.406	44.768
518.686	-1.13107	35.9757	19.481	-3.43052	48.5909	41.1683	-15.8035	38.2397	41.0304	-15.1199	50.488	40.6714	-16.555	64.4144	42.0348	-31.4624	47.0764	41.2538	-36.1984	84.502	39.8479	-51.5456	71.458	39.4741	-11.4032	59.5841	19.1782	-24.9326	43.2552	17.6136	-29.7101	84.3029	17.9073	-48.2525	64.4525	15.7467	-36.1179	64.7253	43.9352	-47.4268	96.5285	31.1301	-56.2889	128.963	36.6377	-53.0621	158.015	45.0702
518.719	2.20971	38.6742	19.481	-0.964262	49.3866	41.1683	-13.1244	38.2397	41.0304	-13.0453	50.488	40.6714	-16.0833	64.4144	42.0348	-30.6824	47.0764	41.2538	-34.5394	83.6535	39.8479	-50.5265	69.0338	39.4741	-9.98824	59.5841	19.1782	-23.2952	42.9218	17.6136	-29.3982	84.0271	17.7095	-46.5654	61.9785	15.6511	-35.8105	64.6293	43.9352	-47.4268	93.3494	32.2269	-64.5551	125.575	36.9986	-68.467	153.669	45.6183
518.753	6.52685	43.0675	19.481	-0.102307	53.9557	41.1683	-8.7359	37.4875	41.0304	-10.8585	50.423	40.6714	-15.4417	64.0518	42.0348	-27.6297	46.9854	41.2538	-33.9417	83.1214	39.8479	-50.1948	66.5955	39.4741	-9.04142	60.4021	19.1782	-19.9613	42.9088	17.6136	-28.8032	83.882	17.7095	-45.1357	60.249	15.0727	-35.8001	64.589	43.9352	-47.4268	90.0753	32.417	-64.5551	122.199	39.0304	-79.3756	150.034	46.3149
518.786	12.0763	43.0675	19.481	2.60787	54.1716	41.1683	-2.45719	36.794	41.0304	-6.72672	48.3795	40.6714	-14.0966	63.1842	42.0348	-23.2514	46.8157	41.2538	-33.726	82.7422	39.8479	-49.9483	63.678	39.4741	-6.96974	60.4021	19.1782	-15.9185	42.3757	17.6136	-28.3994	83.862	17.3475	-43.3964	59.6944	14.9527	-32.5236	64.5673	43.9352	-47.4268	87.6965	32.4919	-64.5551	117.887	39.3886	-79.3756	147.353	48.359
518.819	18.3608	43.0675	19.481	6.86293	54.1716	41.2269	3.16784	35.5995	41.0304	-2.68503	48.3795	40.6714	-11.371	63.1842	42.1263	-18.012	46.3921	41.2538	-33.7147	80.8349	40.0361	-48.9372	60.9646	39.6788	-4.58972	60.4021	19.1782	-11.4033	42.3525	17.6136	-27.5949	83.6996	17.2731	-41.9437	59.6754	14.9527	-30.5712	64.2191	43.9802	-47.4268	84.757	33.1205	-64.5551	113.935	39.4087	-79.3756	144.702	49.5365
518.853	24.2642	43.0675	19.6924	11.8228	54.1716	41.5771	8.81499	35.5995	41.1428	1.9995	48.3795	40.722	-7.70355	63.1842	42.1402	-13.2205	46.2092	41.3469	-32.3832	78.264	40.2295	-45.601	58.1347	40.4081	-1.08822	60.4021	19.1782	-6.14756	42.2228	17.6136	-27.4732	82.3028	17.2677	-40.561	57.9119	14.9498	-27.4339	63.8808	44.4195	-47.4268	81.0029	33.1205	-64.5551	110.071	39.8571	-79.3756	143.336	50.0426
518.886	28.5741	43.0675	21.8934	15.937	54.1716	42.0054	13.6645	35.5995	42.4705	6.47185	48.3795	41.4023	-3.69808	63.1842	42.3415	-8.04923	45.8389	41.8853	-32.1915	76.7983	41.2104	-42.3445	56.9762	41.1459	4.17191	60.4021	19.1782	-1.12091	41.6823	17.6136	-27.1513	79.9036	16.8929	-39.4423	56.5458	14.3989	-21.771	63.392	44.5203	-47.4268	79.8405	32.5256	-64.5551	106.675	39.8783	-79.3756	140.179	51.4918
518.919	34.2879	43.0675	26.3526	19.6792	54.1716	43.7607	17.8785	35.5995	43.8073	10.4657	48.3795	41.6383	0.694483	63.1842	42.6652	-3.24897	45.8389	42.2037	-29.3789	76.262	41.3091	-36.6492	56.3111	41.5258	8.55703	60.4021	19.1782	3.26961	41.6823	17.6136	-24.5079	79.5354	16.7158	-35.7102	56.5121	14.351	-17.2868	63.3905	44.6034	-47.4268	78.5759	32.4919	-64.5551	101.953	39.8783	-79.3756	134.63	51.4761
518.953	42.9627	43.0675	28.8696	26.6796	54.1716	45.8195	23.21	35.5995	45.9927	16.6445	48.3795	43.4545	7.04753	63.1842	43.0046	2.20243	45.8389	43.1149	-23.4077	76.1883	41.433	-29.0395	55.7175	41.5258	14.3581	60.4021	19.465	9.75462	41.6823	18.1978	-20.4956	79.1661	16.6775	-32.898	55.9321	14.1227	-10.3795	63.2259	44.6655	-44.4132	76.3741	32.4919	-64.5551	95.965	41.4154	-79.3756	122.806	50.8406
518.986	50.0052	43.0675	30.9132	35.0214	54.1716	46.9133	29.7016	35.5995	47.4059	24.4872	48.3795	44.8413	14.8571	63.1842	43.7893	9.649	45.8389	43.7348	-15.8191	75.5677	42.4038	-22.2781	55.5536	41.5258	24.4644	60.4021	19.5571	17.5506	41.6823	18.5213	-13.6675	76.763	16.6775	-28.5866	53.0718	13.8804	-2.38128	62.7698	44.9582	-37.9655	74.5014	32.4919	-64.5551	93.8014	41.4987	-79.3756	117.709	50.8406
519.019	54.8637	43.0675	32.4934	41.2758	54.1716	48.9003	35.848	35.5995	48.4065	30.148	48.3795	45.7545	20.0929	63.1842	44.9432	14.6463	45.8389	43.9281	-11.5387	73.3959	42.9379	-17.7825	53.3878	41.5258	30.875	60.4021	19.8102	24.8947	41.6823	19.0427	-6.87231	76.4732	16.7158	-13.5123	52.9286	13.8804	1.59592	61.4033	45.1071	-32.4831	70.3522	32.4919	-59.0419	89.9076	41.5948	-79.3756	114.627	51.0836
519.053	59.1988	42.2778	32.7357	45.8645	54.1716	50.2948	38.7024	35.0562	49.8803	33.9816	48.3795	47.4423	23.9843	62.2554	47.0514	18.7018	45.0586	45.8037	-8.16621	70.6623	42.9379	-13.1602	50.9126	41.5258	34.1789	58.4809	20.126	28.0453	39.9065	19.0759	-1.45784	72.8814	16.7158	-8.52481	51.5421	13.8804	5.30579	59.4372	46.1735	-28.375	67.6453	32.4919	-56.4595	87.6256	41.5948	-78.7084	111.545	51.4101
519.086	60.8576	38.8039	33.0747	47.1083	51.3334	51.3407	39.7893	33.3239	50.673	35.2507	45.1849	48.2424	26.1687	59.1704	48.2948	19.9481	42.9877	46.8135	-5.50232	68.9773	42.9379	-10.9229	48.692	41.5258	38.6906	55.0533	20.3215	30.8134	36.7704	19.4576	2.09085	72.3073	16.7158	-3.9056	50.2369	13.8804	7.7178	56.9565	46.1735	-25.0821	66.8217	32.4919	-54.736	84.3087	41.5948	-77.3738	106.939	51.4101
519.119	62.6569	38.3691	34.4031	47.645	50.48	51.6889	41.2326	31.5184	50.7848	36.78	43.2727	48.2616	27.5529	56.7186	48.5316	21.2556	39.5665	46.8135	-4.19642	66.2245	42.9379	-9.28099	46.9862	41.5258	41.2742	53.7539	20.3258	34.2836	35.6115	19.4739	4.27478	71.9307	16.7158	-1.90873	48.8161	13.8804	9.51753	53.9543	46.1806	-22.9368	64.8361	32.4919	-52.8574	82.2321	41.5948	-76.147	104.767	51.4101
519.153	63.9891	38.2919	35.6539	49.0045	49.8111	51.8059	42.644	29.8931	51.1137	38.0043	42.6977	48.2692	28.2201	55.6041	48.6824	22.9078	38.0383	46.8135	-3.1863	64.4778	42.9379	-7.50429	45.6363	41.5258	42.187	53.679	20.3763	35.4599	35.0232	19.4879	5.28542	71.5696	16.7158	-0.529096	46.9814	13.8804	10.4035	52.0319	46.2234	-20.6502	63.6114	31.5325	-51.4059	82.0002	41.5948	-75.7621	104.767	51.4101
519.186	64.2898	38.2645	35.6687	49.3738	49.8017	51.848	43.2461	29.7147	51.258	38.6419	42.6962	48.3411	28.8239	55.5477	48.7092	23.426	37.8116	46.8135	-2.48141	64.4587	42.9379	-7.02077	45.6307	41.5258	42.5718	53.5706	20.3784	36.8426	35.0232	19.4971	5.48413	71.5617	16.6775	0.21776	46.9628	13.8197	10.768	51.8815	46.2273	-19.9943	63.6095	31.4563	-50.37	81.7499	41.5948	-75.7621	104.578	51.4528
519.219	64.6312	38.2571	35.9796	50.0119	49.7691	51.9805	43.6521	29.7021	51.3472	39.3459	42.6456	48.3411	28.8949	55.4871	48.7345	23.6387	37.5139	46.8135	-2.4033	64.4371	42.9379	-6.77804	45.2406	41.4565	42.6493	53.546	20.4015	36.926	35.0232	19.5611	5.48413	71.5436	16.5905	0.21776	46.9413	13.8127	11.3723	51.8636	46.2273	-19.9943	63.5908	31.4376	-50.37	81.6124	41.5948	-75.7621	103.957	51.4761
519.253	64.9664	38.2472	36.2165	50.1009	49.7568	52.0417	43.9211	29.6917	51.3994	39.3459	42.5829	48.3411	28.9081	55.3658	48.749	23.667	37.4038	46.8135	-2.4033	64.3616	42.9379	-6.77804	45.22	41.4553	42.7791	53.3679	20.4524	36.9476	35.0164	19.6676	5.68586	71.407	16.6775	0.269788	46.6301	13.8127	11.3784	51.8173	46.2273	-19.9943	63.5801	31.4375	-50.37	81.5858	41.5948	-75.7615	103.603	51.4761
519.286	64.9664	38.1878	36.2184	50.1288	49.5303	52.0564	43.9561	29.6063	51.4825	39.3459	42.5166	48.3411	28.9081	55.2841	48.7777	23.6961	37.3446	46.8135	-2.4033	64.3595	42.9379	-6.77804	45.1961	41.3432	42.8098	53.3059	20.5177	36.9601	35.0087	19.6676	5.68586	71.4008	16.5905	0.291336	46.5179	13.7711	11.3784	51.7925	46.2797	-19.9894	63.3125	31.2603	-50.37	81.5765	41.5948	-75.7591	103.259	51.4761
519.319	64.9664	38.1414	36.3909	50.1288	49.413	52.0564	44.0524	29.5139	51.4868	39.3549	42.4785	48.3411	28.9081	55.2805	48.7999	23.6985	37.2859	46.8135	-2.4033	64.3285	42.8079	-6.77804	45.1605	41.3346	42.813	53.2955	20.4524	37.0297	35.0062	19.5611	5.71649	71.1384	16.5842	0.3235	46.4878	13.7636	11.3784	51.7402	46.2797	-19.9396	63.2681	31.0505	-50.37	80.825	41.5948	-75.7591	103.258	51.4761
519.353	64.9664	38.103	36.4419	50.1288	49.3533	52.0564	44.0839	29.5074	51.5051	39.3757	42.4255	48.3745	28.9081	55.2081	48.8288	23.7042	37.2517	46.8135	-2.4033	64.3112	42.7737	-6.77804	45.0818	41.3115	42.813	53.2623	20.4524	37.1318	34.9808	19.4971	5.78358	71.12	16.506	0.400553	46.4726	13.7636	11.3784	51.6947	46.2797	-19.92	62.9566	30.999	-50.2883	80.7092	41.5948	-75.7591	102.869	51.4761
519.386	64.9664	38.0356	36.5071	50.1288	49.3233	52.0942	44.2051	29.3815	51.5388	39.3849	42.4202	48.3411	28.9081	55.1328	48.8301	23.7137	37.1871	46.7272	-2.4033	64.2951	42.7727	-6.76878	44.9867	41.2169	42.813	53.257	20.4524	37.1577	34.8897	19.4879	5.78358	70.9733	16.5021	0.432272	46.0632	13.7509	11.3784	51.6682	46.2273	-19.9062	62.6154	30.9221	-50.2883	80.519	41.5827	-75.7591	102.73	51.4761
519.419	64.9664	38.0991	36.5071	50.1288	49.3051	52.1477	44.2051	29.3574	51.5416	39.3876	42.3919	48.3372	28.9081	54.8364	48.8301	23.8962	37.171	46.7272	-2.4033	64.0245	42.7631	-6.76878	44.8817	41.2094	42.813	53.2533	20.4524	37.3132	34.8706	19.4879	5.78358	70.9313	16.5021	0.445601	46.0065	13.7505	11.3784	51.6484	46.2234	-19.8967	62.4118	30.894	-50.2208	80.4821	41.5602	-75.7591	102.652	51.4761
519.453	64.9664	38.103	36.5071	50.1288	49.3051	52.1477	44.2051	29.3245	51.5725	39.3876	42.1628	48.3372	28.9081	54.8364	48.8288	24.0964	37.0444	46.7272	-2.4033	63.9144	42.7099	-6.76878	44.8397	41.2018	42.813	53.0713	20.4524	37.3132	34.8706	19.4971	5.78358	70.789	16.4868	0.458932	46.0018	13.727	11.3784	51.5464	46.1806	-19.8732	62.3956	30.8215	-50.1895	80.4341	41.5572	-75.7615	102.651	51.4761
519.486	64.9664	38.1414	36.5071	50.1288	49.3233	52.1477	44.2051	29.2197	51.5829	39.3876	42.1628	48.3372	28.9081	54.8364	48.8288	24.0964	36.9885	46.6987	-2.4033	63.7264	42.7071	-6.76878	44.6564	41.1694	42.813	53.0713	20.4524	37.3132	34.8706	19.4971	5.71649	70.7275	16.4347	0.458932	45.937	13.727	11.3784	51.4401	46.1755	-19.8732	62.3567	30.8129	-50.1895	80.413	41.5434	-75.7621	102.641	51.5953
519.519	64.9664	38.1503	36.5071	50.1288	49.3234	52.1477	44.2051	29.3245	51.5834	39.3876	42.2486	48.3372	28.8949	54.8364	48.8288	24.0964	36.7811	46.6957	-2.46647	63.6186	42.7042	-6.77804	44.4851	41.1627	42.8098	53.2533	20.4502	37.3132	34.8706	19.5001	5.68586	70.6981	16.4171	0.458932	45.8505	13.6968	11.3723	51.3719	46.1723	-19.8732	62.189	30.8101	-50.1895	80.3372	41.5434	-75.8329	102.416	51.703
519.553	64.7749	38.1878	36.5092	50.1009	49.3533	52.1477	44.1802	29.3245	51.5957	39.3849	42.3614	48.3372	28.8728	54.8364	48.8288	24.0624	36.7461	46.6911	-2.49928	63.4974	42.693	-6.78738	44.4409	41.1076	42.7859	53.257	20.4502	37.3132	34.8706	19.5611	5.61157	70.6767	16.4122	0.458932	45.8146	13.6939	11.1634	51.1369	46.1626	-19.8732	62.184	30.7246	-50.2208	80.267	41.5434	-75.8387	102.398	51.703
519.586	64.7692	38.2472	36.5092	50.0737	49.413	52.1556	44.0839	29.3245	51.609	39.3549	42.319	48.4015	28.8636	54.8364	48.826	24.0478	36.7229	46.6822	-2.50888	63.3764	42.6679	-6.8295	44.4222	41.1041	42.7859	53.257	20.4413	37.2685	34.8706	19.5651	5.59741	70.6622	16.342	0.503024	45.8105	13.6939	11.1504	51.0694	46.1519	-19.8732	62.1835	30.7166	-50.2465	80.2373	41.4983	-75.856	102.043	51.703
519.619	64.579	38.2571	36.529	50.0731	49.413	52.1556	44.0539	29.3245	51.6467	39.3459	42.319	48.4107	28.7982	54.8364	48.8288	24.0468	36.7186	46.6563	-2.52966	63.3073	42.6608	-6.84369	44.4189	41.0628	42.7791	53.2533	20.3784	37.2685	34.8706	19.6202	5.59741	70.645	16.3251	0.533139	45.7514	13.6939	11.1301	50.9573	46.0423	-19.8732	62.1669	30.6131	-50.2883	80.1426	41.3302	-75.865	101.921	51.703
519.653	64.5653	38.2571	36.5298	50.0621	49.413	52.1556	44.0539	29.3245	51.6519	39.3344	42.319	48.4425	28.7791	54.8364	48.8288	24.0478	36.7186	46.6506	-2.58174	63.1961	42.6323	-6.84766	44.3987	41.0439	42.6071	53.1942	20.3763	37.2672	34.776	19.6202	5.59741	70.6404	16.2357	0.549764	45.7488	13.6939	11.0919	50.9573	46.0419	-19.8616	62.1463	30.6105	-50.3174	80.1332	41.2525	-75.869	101.883	51.703
519.686	64.5646	38.2571	36.5298	49.9896	49.413	52.168	44.0539	29.3245	51.658	39.2998	42.319	48.4529	28.7575	54.8364	48.8288	24.0624	36.7186	46.6506	-2.60454	63.1961	42.6113	-6.85784	44.3795	40.9834	42.5853	53.1214	20.306	37.2672	34.7685	19.6202	5.59506	70.6252	16.1386	0.572678	45.7374	13.657	11.0808	50.9573	46.0371	-19.843	62.1424	30.5105	-50.37	80.0157	41.2419	-75.8808	101.87	51.703
519.719	64.5559	38.2571	36.5298	49.7546	49.413	52.168	44.0539	29.3245	51.6705	39.1635	42.319	48.4529	28.6407	54.8364	48.826	24.0624	36.7186	46.6506	-2.65636	63.1795	42.5901	-6.86485	44.3564	40.9746	42.3203	53.1214	20.261	37.2685	34.7385	19.5651	5.55933	70.6245	16.1139	0.631961	45.5584	13.6551	11.0689	50.9573	46.0371	-19.843	62.0978	30.5017	-50.3877	79.9861	41.1774	-75.9216	101.837	51.703
519.753	64.5454	38.5737	36.529	49.7476	49.417	52.168	44.0346	29.3245	51.733	39.1534	42.319	48.4529	28.5751	54.8364	48.8288	24.0624	36.7186	46.6506	-2.71297	63.1795	42.5433	-6.8732	44.3564	40.9688	42.2698	53.1214	20.2608	37.2685	34.7385	19.5534	5.55933	70.6054	16.0273	0.658044	45.501	13.6512	11.0646	50.9573	46.0371	-19.843	62.0884	30.4605	-50.4081	79.7205	41.0088	-75.9241	101.714	51.703
519.786	64.5119	38.7694	36.5092	49.6301	49.4946	52.168	44.0346	29.4455	51.733	39.143	42.319	48.4621	28.453	54.8364	48.8288	24.0624	36.7186	46.6506	-2.72829	63.1795	42.5357	-6.8732	44.3564	40.9647	42.2513	53.1214	20.2583	37.2685	34.7385	19.5001	5.56698	70.6048	15.9968	0.659462	45.4578	13.6512	11.0325	50.9573	46.0371	-19.843	62.0324	30.2943	-50.4081	79.679	40.8869	-75.958	101.577	51.703
519.819	64.4507	38.901	36.5071	49.6104	49.6429	52.168	44.0346	29.4461	51.733	39.109	42.319	48.4621	28.443	54.8487	48.826	24.0624	36.7229	46.6563	-2.79062	63.1795	42.5313	-6.86485	44.3112	40.9542	42.2513	53.1214	20.2583	37.2685	34.7385	19.4943	5.56698	70.5946	15.9968	0.659462	45.4578	13.6308	11.0261	50.9573	46.0356	-19.843	61.979	30.2059	-50.4081	79.6609	40.7566	-76.0319	101.484	51.3871
519.853	64.4382	39.0493	36.4528	49.6104	49.6986	52.1862	44.0346	29.4474	51.733	39.0111	42.3489	48.4621	28.4132	54.8487	48.8007	24.0565	36.7233	46.6911	-2.79062	63.1722	42.4979	-6.85784	44.299	40.9441	42.1993	53.1942	20.2583	37.2685	34.7385	19.4943	5.59506	70.5111	15.9968	0.678641	45.4297	13.6059	11.0072	50.948	46.0185	-19.843	61.9146	30.15	-50.4081	79.5603	40.5206	-76.2091	101.444	51.0029
519.886	64.4318	39.0519	36.4397	49.6104	49.7261	52.1862	44.0346	29.549	51.733	38.9022	42.3614	48.4621	28.4132	54.8487	48.8007	24.0478	36.7256	46.6911	-2.79062	63.1721	42.4835	-6.85784	44.2843	40.9441	42.1865	53.2078	20.2583	37.2685	34.7125	19.4943	5.59506	70.5111	15.9968	0.678641	45.4068	13.5454	10.9947	50.9429	46.0173	-19.843	61.9014	30.1412	-50.4081	79.5557	40.5185	-76.2758	101.422	50.9852
519.919	64.411	39.1397	36.4136	49.6104	49.7463	52.1862	44.0346	29.5666	51.733	38.8578	42.4631	48.4621	28.4132	54.8487	48.7564	24.0468	36.7461	46.6911	-2.79062	63.159	42.4622	-6.85784	44.2843	40.9441	42.1806	53.2743	20.2583	37.2685	34.7083	19.4943	5.59506	70.49	15.9968	0.678641	45.396	13.5454	10.9913	50.8987	46.0162	-19.843	61.8989	30.1136	-50.4139	79.507	40.4595	-76.2817	101.379	50.9627
519.953	64.4012	39.1455	36.4013	49.6104	49.7463	52.1862	44.0346	29.5922	51.733	38.8578	42.4631	48.4621	28.4132	54.8487	48.7446	24.0468	36.7461	46.6911	-2.79062	63.159	42.4475	-6.85784	44.2843	40.9435	42.166	53.3231	20.2583	37.2685	34.7125	19.4943	5.59597	70.49	15.9968	0.709741	45.3919	13.5454	10.9615	50.8987	45.9799	-19.843	61.8978	30.0852	-50.4139	79.4927	40.442	-76.332	101.322	50.9205
519.986	64.3945	39.2153	36.3991	49.6104	49.7463	52.1862	44.0346	29.6238	51.7091	38.8578	42.4631	48.4621	28.4132	54.8487	48.7138	24.0468	36.7461	46.6868	-2.79062	63.1471	42.4318	-6.85784	44.2824	40.9435	42.1541	53.3253	20.2583	37.2672	34.7125	19.5001	5.59597	70.49	16.0273	0.731188	45.383	13.5454	10.9615	50.8987	45.9749	-19.843	61.6895	30.0761	-50.4139	79.4859	40.4165	-76.4106	101.285	50.9138
520.019	64.3819	39.2366	36.3292	49.6104	49.7587	52.1408	44.0346	29.6291	51.6705	38.8578	42.4873	48.4529	28.4132	54.8487	48.7124	24.0468	36.7256	46.63	-2.79062	63.1394	42.4273	-6.8295	44.2824	40.902	42.1125	53.3678	20.2583	37.2403	34.7125	19.5054	5.59597	70.4569	16.1139	0.738993	45.3476	13.5454	10.9608	50.8987	45.9387	-19.8438	61.6882	30.0696	-50.4401	79.4489	40.3946	-76.418	101.253	50.9051
520.053	64.3684	39.2445	36.3101	49.6104	49.7767	52.1266	44.058	29.632	51.6519	38.9022	42.545	48.4423	28.4132	54.8651	48.7028	24.0468	36.7256	46.5267	-2.79062	63.1274	42.4216	-6.82664	44.2437	40.8984	42.0857	53.4299	20.2583	37.2403	34.7385	19.5155	5.59597	70.4101	16.2357	0.759629	45.3351	13.5454	10.948	50.8987	45.9224	-19.8438	61.6882	30.068	-50.5051	79.4421	40.3842	-76.4431	101.158	50.9039
520.086	64.3682	39.2658	36.1741	49.6301	49.7889	52.1034	44.1185	29.6588	51.6281	38.9265	42.6124	48.4203	28.4132	54.879	48.6623	24.0478	36.7256	46.5267	-2.79062	63.1274	42.4055	-6.81395	44.2326	40.8951	42.0635	53.6256	20.261	37.2403	34.7568	19.5155	5.59597	70.3896	16.2357	0.790688	45.3351	13.5375	10.948	50.8987	45.9166	-19.8438	61.6663	30.0566	-50.5078	79.4322	40.3519	-76.4431	101.118	50.9039
520.119	64.3677	39.3577	36.1486	49.6301	49.8083	52.0788	44.44	29.6807	51.6247	38.9265	42.6384	48.1821	28.4132	54.879	48.596	24.0565	36.7256	46.5267	-2.79243	63.0128	42.3537	-6.81341	44.2256	40.8361	42.0573	53.6364	20.2919	37.2403	34.7685	19.5155	5.59218	70.3879	16.2357	0.90302	45.3311	13.5454	10.9449	50.8987	45.9166	-19.8438	61.6471	30.0419	-50.552	79.4105	40.3422	-76.4431	101.107	50.8449
520.153	64.3633	39.3732	36.0814	49.6301	49.8122	52.0737	44.4631	29.6959	51.6181	38.9265	42.6956	48.1769	28.3968	54.879	48.5557	24.0869	36.7256	46.5267	-2.79243	63.0036	42.3537	-6.79056	44.212	40.8117	42.0341	53.6668	20.3024	37.1461	34.776	19.5155	5.59218	70.3606	16.2357	0.91874	45.2796	13.5454	10.94	50.8987	45.9224	-19.8438	61.6379	30.0353	-50.5078	79.4065	40.324	-76.4431	101.087	50.8449
520.186	64.3604	39.3908	36.0564	49.6301	49.8122	52.0737	44.4631	29.6995	51.5899	38.9265	42.7258	48.153	28.3968	54.879	48.5275	24.0869	36.7641	46.5788	-2.79243	63.0036	42.3537	-6.74773	44.1717	40.8117	42.0341	53.7127	20.3184	37.1396	34.823	19.5054	5.59218	70.3606	16.2504	0.94071	45.2734	13.6018	10.9372	50.8987	45.9224	-19.8277	61.6379	30.0243	-50.5051	79.4065	40.3234	-76.4431	101.083	50.8449
520.219	64.3213	39.418	36.0558	49.6301	49.8122	52.043	44.4631	29.7373	51.5874	38.8578	42.7286	48.1483	28.3968	54.879	48.5195	24.0576	36.7736	46.5788	-2.77212	63.0036	42.3517	-6.71844	44.1717	40.803	42.0341	53.7157	20.349	37.1347	34.9037	19.5054	5.59218	70.3606	16.2504	0.964471	45.2734	13.6018	10.9341	50.8987	45.9224	-19.8011	61.6379	30.0087	-50.4401	79.4065	40.2866	-76.4431	101.083	50.8449
520.253	64.3213	39.4298	36.0534	49.6301	49.8167	52.0008	44.4631	29.7465	51.5781	38.849	42.734	48.1211	28.3968	54.8804	48.4887	24.0565	36.7736	46.5267	-2.72584	63.0036	42.35	-6.70799	44.1717	40.7663	42.0308	53.7512	20.349	37.1089	34.9664	19.4728	5.59597	70.3879	16.2794	0.995696	45.2709	13.6173	10.8921	50.8987	45.9166	-19.8011	61.6379	29.9971	-50.4401	79.4065	40.2581	-76.4431	101.083	50.8449
520.286	64.3063	39.5798	36.0501	49.6301	49.8339	51.9928	44.4631	29.777	51.5493	38.8388	42.7352	48.1195	28.3968	54.8804	48.4623	23.9808	36.7736	46.5231	-2.68898	63.0036	42.3455	-6.69942	44.1717	40.7571	42.0308	53.7673	20.349	37.0872	35.0142	19.4641	5.64263	70.3879	16.2964	1.00495	45.2709	13.6372	10.8921	50.8987	45.8749	-19.7943	61.6379	29.9707	-50.4139	79.4065	40.2444	-76.4431	101.083	50.792
520.319	64.2903	39.8136	35.9072	49.5815	49.8456	51.9671	44.4745	29.7935	51.5029	38.8388	42.7408	48.1127	28.3968	54.8804	48.4606	24.0576	36.7736	46.4514	-2.68683	63.0036	42.3193	-6.67475	44.1717	40.7485	41.7204	53.782	20.349	37.0872	35.1612	19.4593	5.76215	70.3879	16.3385	1.00584	45.2709	13.7279	10.8921	50.8987	45.8741	-19.7621	61.6379	29.9189	-50.4139	79.4065	40.1693	-76.4431	101.107	50.7885
520.353	64.2071	40.2106	35.8366	49.5684	49.9394	51.9432	44.4775	29.8071	51.4602	38.849	42.812	48.1096	28.3968	55.0794	48.427	24.1324	36.7808	46.4299	-2.63724	63.0036	42.3075	-6.66787	44.1717	40.7309	41.6573	53.9227	20.349	37.1089	35.255	19.4035	5.81908	70.3879	16.3454	1.01527	45.2709	13.7479	10.9341	50.8987	45.8312	-19.7224	61.6379	29.8276	-50.3698	79.4065	40.1663	-76.4409	101.107	50.7613
520.386	64.2025	40.4762	35.7409	49.5642	50.085	51.9399	44.4809	29.8137	51.4472	38.8578	42.8168	48.0975	28.4132	55.1025	48.4084	24.1573	36.7808	46.4109	-2.63535	63.0036	42.2467	-6.66406	44.1717	40.6963	41.3532	54.0268	20.349	37.1089	35.317	19.4035	5.81908	70.3896	16.3454	1.21244	45.2709	13.7787	10.9372	50.8987	45.8288	-19.7055	61.6379	29.8214	-50.3222	79.4065	40.098	-76.3841	101.118	50.6926
520.419	64.2025	41.3695	35.3749	49.3944	50.5935	51.8665	44.4809	29.9231	51.4421	38.9265	42.8639	48.0847	28.4217	55.1778	48.3859	24.2595	36.7902	46.3867	-2.61992	63.0036	42.2207	-6.59746	44.1717	40.6289	41.227	54.7172	20.4116	37.1089	35.7566	19.4035	5.81908	70.5517	16.3518	1.57032	45.2709	13.8351	10.9372	51.0449	45.8288	-19.658	61.7083	29.8214	-50.3221	79.4105	39.8753	-76.2968	101.107	50.318
520.453	64.2025	46.0875	32.2437	49.3944	51.3502	51.3883	44.4809	31.3522	50.936	38.9699	43.3934	47.7826	28.4217	56.3068	48.1401	24.2792	37.0028	46.3748	-2.58791	63.4885	42.1892	-6.25057	44.212	40.6155	41.227	56.0678	20.4116	37.1089	36.203	19.4035	8.00357	70.7203	16.3568	3.44415	45.2709	14.0659	10.9372	51.4722	45.8288	-19.086	61.7083	29.8214	-49.8464	79.4105	39.8753	-75.6187	101.014	50.318
520.486	64.2025	50.5678	25.837	49.3944	55.2647	47.8113	44.5056	34.8067	47.685	39.0653	46.6441	45.3292	28.4366	57.9637	47.4089	24.3275	37.8851	46.3247	-2.47842	64.6685	42.1072	-5.97102	44.3589	40.6155	41.227	57.3943	20.349	37.1089	37.5056	19.3656	9.76402	70.746	16.6163	4.09277	45.2709	14.3335	10.94	52.4684	45.8288	-17.8084	61.7083	29.8214	-48.616	79.3692	39.8753	-74.1998	100.977	50.318
520.519	64.2025	53.3016	22.5121	49.3944	59.1036	45.2043	44.6376	37.9081	45.5441	39.0653	49.7544	44.0176	28.4366	61.5098	44.5683	24.3296	40.7164	44.9274	-2.01067	66.5646	41.7758	-5.90777	45.6627	40.6155	41.227	59.3823	20.3004	37.1089	40.1228	18.1458	10.0187	70.891	16.7108	4.67	45.2734	14.4309	10.94	53.7892	44.7024	-16.9335	61.8245	29.8214	-46.1491	79.3692	39.8753	-73.5168	100.89	50.318
520.553	64.2025	57.1722	20.8374	49.3944	62.5264	43.8939	44.6536	42.472	43.9611	39.0653	52.9046	42.8299	28.4366	64.0178	43.7092	24.3819	43.7722	43.9474	-1.73435	68.4401	41.2394	-5.72775	48.186	40.6155	41.227	62.1048	20.2456	37.1089	43.3933	18.1433	10.4897	71.9591	17.3993	4.77917	45.4273	14.6347	10.94	55.867	44.7024	-16.0822	62.0061	29.8214	-45.1025	79.3692	39.8753	-72.0542	100.812	50.318
520.586	64.2025	63.4395	18.5334	49.3944	67.6092	42.0113	47.4826	48.9695	41.0644	39.0653	57.126	40.6717	28.5437	67.296	42.341	25.6108	46.6462	42.1402	-1.67554	69.3421	40.326	-4.99467	49.2875	40.6289	41.227	66.1127	20.1331	37.1089	47.1779	18.0596	10.5514	73.3742	17.3993	5.5769	45.7327	14.6347	11.1481	57.5584	44.6595	-16.0573	62.8292	29.8214	-44.5319	79.3692	39.8753	-70.5669	100.533	50.318
520.619	64.2025	70.966	18.5334	49.3944	74.0522	40.9075	48.5027	56.3979	40.0361	39.4832	62.9322	39.8506	28.5818	71.2854	41.6933	28.8364	51.7277	40.6667	-1.49359	69.9582	40.2382	-3.46989	49.7323	40.6745	41.227	69.1354	20.0678	38.0678	51.8012	17.8196	11.0039	74.2363	17.3993	7.29867	46.4578	14.9885	12.5651	60.0059	44.5941	-15.8827	63.5559	29.8276	-44.3863	79.3692	39.8753	-70.1006	100.411	50.318
520.653	64.2025	76.8255	18.5334	49.3944	82.9819	39.4505	54.5176	65.102	40.0361	43.0236	69.359	39.0471	31.0727	75.7801	40.2499	34.7478	57.1453	40.6109	-0.608565	70.0904	39.7115	0.115252	50.7084	40.6745	41.227	75.2254	20.0034	43.9111	58.391	17.4319	11.0237	74.3188	17.3993	8.79167	48.2863	14.9885	15.104	61.8386	43.8429	-14.7131	64.487	29.8276	-43.063	79.3692	39.8753	-69.3866	100.411	50.318
520.686	64.6914	89.1609	18.5334	49.3944	90.8098	39.4505	57.8398	75.0201	40.0361	46.146	77.156	38.8402	33.9975	79.8552	39.7105	39.3677	62.7316	40.2831	2.03501	70.1709	39.5302	5.04954	52.2976	40.3938	41.227	81.3893	19.1793	45.8986	65.7277	17.4319	11.4953	74.9275	17.3993	12.5016	50.162	15.002	19.1868	63.509	43.653	-12.7784	65.5764	31.4348	-41.3107	79.4874	38.9126	-67.9205	100.399	50.318
520.719	66.8664	100.711	18.5334	51.7836	99.2627	39.4505	62.7641	85.9273	40.0361	52.4233	85.5825	38.8402	39.3592	84.8842	39.4694	46.2937	69.54	40.2828	5.76814	71.167	39.4472	12.8276	54.1977	40.3938	43.292	88.9156	19.1514	51.527	74.5219	17.4319	11.5639	75.8833	17.5154	18.2333	52.4436	15.1265	25.4908	67.1243	43.645	-7.85983	65.9436	32.8308	-38.0288	79.4874	38.9126	-66.0542	89.8494	53.9929
520.753	69.8727	112.064	18.4342	54.6642	107.419	39.4505	65.2352	98.3743	40.0361	54.5655	94.361	38.8402	42.4974	88.4605	39.4694	48.6789	79.4973	40.1713	11.0087	73.4655	39.4472	19.5246	58.9934	40.3938	46.1554	94.076	18.1852	55.6604	84.8244	17.4319	17.5631	78.5722	17.6478	29.4038	61.5551	15.1596	30.1742	71.2145	43.645	-1.74656	67.8373	33.7396	-35.7569	80.0208	43.4757	-64.1755	83.6708	54.9379
520.786	71.9112	122.457	18.4256	56.453	118.854	39.4505	67.9862	109.759	40.0361	58.4383	105.055	38.8402	43.8496	99.4079	39.4694	53.5544	88.4373	40.0964	15.4088	79.0832	39.4472	26.0259	63.9135	40.5232	49.4459	106.151	18.032	60.1676	95.1147	17.4319	20.9002	83.0513	17.7168	35.9488	67.6364	15.6347	34.1594	79.7862	43.645	4.91748	67.8727	34.3787	-30.6554	80.0208	43.6816	-61.1021	83.6708	56.8552
520.819	74.3051	131.101	18.4256	58.606	127.198	39.4505	70.7374	117.362	40.0361	60.8637	112.493	38.8402	46.9721	107.303	39.4694	56.6436	96.2737	39.9342	20.4359	83.817	39.4235	32.0365	69.5285	40.6745	52.9584	112.666	17.9071	62.7323	101.644	17.4319	26.4769	87.8212	17.934	39.6094	71.7175	15.6347	38.886	87.1459	43.645	10.1674	67.9238	34.9264	-25.2833	80.0208	44.4172	-58.7674	82.8908	57.8334
520.853	79.0587	138.621	18.4256	62.3158	134.766	39.4505	75.5658	124.159	40.0361	64.6771	120.232	38.8402	51.3088	115.396	39.4694	61.1769	103.566	39.9092	24.3989	89.8987	38.9439	36.1851	74.7836	40.9986	56.4582	121.308	17.9071	68.3767	108.622	17.4319	32.4904	95.5056	17.934	45.5151	76.7664	15.6347	41.8942	94.5875	43.3236	15.5343	71.2662	34.9264	-21.2139	80.0208	45.2349	-57.0613	82.8908	57.8334
520.886	82.4027	145.135	18.4256	64.3626	140.194	39.4505	79.6941	129.278	40.0361	67.4075	126.723	38.8402	53.7918	121.681	39.4186	65.4307	110.224	39.901	27.8527	95.1081	38.7326	41.144	81.6876	40.9986	61.4085	128.851	17.7662	73.1894	118.116	17.5703	34.9877	99.7595	17.934	51.0242	80.7083	15.6347	44.6717	101.221	43.3236	19.6676	77.6673	34.9264	-14.1115	80.0208	45.2349	-50.6672	82.8908	57.8334
520.919	88.6136	151.391	18.4342	68.897	147.794	39.4505	82.8815	134.685	40.4202	71.3084	133.424	38.8402	56.1428	129.411	39.0972	68.1036	117.737	39.5481	30.4287	101.888	38.6059	44.422	88.8986	40.9986	64.8398	136.962	17.7662	76.2818	123.927	17.7945	36.8477	104.568	17.934	53.4581	89.145	15.6347	47.9511	106.308	43.3236	25.0107	81.1441	34.9264	-12.1789	80.0208	45.2349	-47.9989	82.8908	57.8334
520.953	97.8818	155.797	18.5858	75.6726	152.104	40.0714	87.787	139.036	40.5333	76.7507	138.669	38.8402	61.6464	134.772	39.0675	71.9289	124.489	39.5481	34.0735	107.338	38.5824	46.1902	97.3597	40.9986	69.5083	141.655	17.7662	82.2281	129.148	17.7945	43.4004	109.766	17.7168	57.8939	97.6274	15.6347	51.5103	114.227	43.3236	28.2199	88.9484	34.9264	-10.511	80.0208	45.2349	-39.7515	82.8908	57.8334
520.986	104.95	158.111	18.9015	83.3141	154.823	40.0822	95.1215	141.409	40.5333	83.5022	141.057	38.8878	68.2627	138.471	38.7814	78.4178	127.821	39.5481	40.1627	112.802	38.308	52.3348	101.793	40.9986	76.4489	146.102	17.7662	88.0212	134.186	17.7945	46.8058	116.847	17.2345	63.2319	105.731	15.6347	57.8679	119.054	43.3236	34.2234	94.0913	34.9264	2.16568	82.3964	45.2349	-30.8346	82.8908	57.8334
521.019	112.442	159.913	19.0976	91.3945	157.465	40.4617	101.429	142.977	40.6327	89.7405	143.435	39.0471	75.5253	142.096	38.7814	83.1904	130.265	39.5481	47.3107	117.332	37.8858	56.2394	106.593	40.9986	84.5031	149.463	17.7662	91.771	136.774	18.093	52.0505	120.763	17.2038	65.2134	109.762	14.9558	63.7628	123.316	43.3236	39.1761	98.1629	34.9264	8.94887	84.7604	45.2349	-30.5648	82.8908	57.8334
521.053	119.356	160.387	19.2899	99.8004	158.486	40.4663	108.154	144.186	40.6462	97.4972	145.947	39.0547	83.8661	145.121	38.7814	89.7952	133.279	39.4213	53.4406	121.936	37.7322	61.7921	110.652	40.6745	91.277	152.673	17.7662	98.5104	140.055	18.3689	58.1403	126.792	17.004	69.8164	113.851	14.5253	70.8452	126.762	42.4284	43.9634	103.497	33.9244	15.7158	84.8131	44.4172	-20.8684	83.6708	56.8552
521.086	125.038	161.506	19.8497	105.542	159.693	41.7792	113.831	145.08	40.7172	102.697	147.445	39.1413	89.7929	147.196	38.6756	95.829	135.833	39.0089	57.2464	126.023	36.9103	65.1622	113.286	40.5232	97.0131	154.805	17.9071	103.688	142.014	18.4955	67.8	133.864	16.5858	80.4239	119.079	14.4923	75.611	129.27	42.4134	47.4792	107.215	33.7396	19.2128	88.2158	43.6816	-17.423	86.6893	54.9379
521.119	130.069	162.661	19.9742	110.841	160.969	42.3829	118.127	145.83	40.7622	106.345	148.187	39.1672	91.4336	150.063	38.4974	98.0485	137.088	38.6952	59.9585	129.59	36.6547	66.5664	114.908	40.3799	103.243	157.339	18.032	109.043	143.315	18.6299	71.7545	139.393	16.5193	83.6657	121.902	14.1362	77.6887	130.384	42.26	49.9017	111.927	32.8308	20.5515	96.5537	42.1806	-16.1869	93.2275	51.5153
521.153	136.616	163.913	20.2296	115.089	161.749	42.4447	122.498	146.587	40.9285	110.651	149.72	39.4057	95.486	152.447	38.4974	101.238	138.599	38.222	63.4738	133.38	36.5777	69.4325	118.644	40.1398	109.79	160.918	18.4498	114.614	145.526	18.641	74.8543	143.445	16.4956	85.6965	123.218	14.0851	81.3147	133.69	42.0023	51.8186	117.689	31.2567	21.5095	104.532	38.5913	-15.5859	95.1764	50.3449
521.186	140.074	164.118	21.0405	118.849	162.582	42.6196	125.798	146.974	41.0393	114.338	151.367	39.4856	99.8856	156.103	38.4974	104.682	141.418	37.8832	66.3165	138.1	35.9603	73.5888	123.882	38.397	112.107	162.484	18.5065	117.478	145.588	18.7955	77.2133	146.556	16.4956	85.7023	124.44	13.9833	84.0454	138.52	40.1983	55.3934	123.945	28.5319	21.901	111.606	38.5272	-15.5859	97.5827	50.1178
521.219	141.852	164.924	21.0405	121.97	162.962	42.7027	128.831	147.966	41.0516	117.482	152.79	39.5464	103.447	157.857	38.5415	108.377	143.643	37.1845	68.6562	142.271	35.6476	74.9778	126.62	38.3551	116.427	163.716	18.5176	119.387	146.627	18.8494	79.1188	146.581	16.4956	85.8299	125.183	13.8871	87.3868	140.984	39.7855	57.4904	126.182	28.5226	23.2073	114.19	38.3738	-15.5859	99.085	49.7064
521.253	145.136	164.939	21.0405	125.575	163.014	42.7275	131.705	148.226	41.1334	120.477	152.854	39.797	106.008	157.857	38.5591	110.124	143.941	37.1188	70.6557	142.6	35.6445	76.147	128.538	38.2494	119.196	163.716	18.6297	123.004	148.015	19.1224	80.0779	146.66	16.4801	85.8637	125.62	13.8717	89.2688	141.595	39.6858	59.7757	126.955	28.4695	24.6097	114.617	38.3655	-15.5859	99.6582	48.8675
521.286	145.903	164.95	22.1925	125.575	163.014	42.8187	131.795	148.316	41.1334	120.555	152.882	39.797	106.008	157.857	38.5591	110.21	143.941	37.1188	70.6895	142.6	35.5637	76.147	128.538	38.2392	119.433	163.716	18.677	123.402	148.128	19.1224	80.251	146.793	16.3941	85.9378	126.465	13.8372	89.2688	141.609	39.6858	59.7757	126.969	28.3288	25.2028	114.708	38.3106	-15.5859	112.498	48.7938
521.319	145.903	164.95	23.0048	125.575	163.014	42.9567	131.864	148.316	41.1894	120.623	152.882	39.8324	106.008	157.857	38.5591	110.21	143.941	37.1188	70.6901	142.656	35.5273	76.147	128.538	38.1845	119.943	163.716	18.764	123.402	148.128	19.1875	80.3357	146.833	16.3635	85.9461	126.614	13.8134	89.3025	141.609	39.6858	59.7757	126.986	28.2285	25.232	114.733	38.1902	-15.5859	112.625	48.6697
521.353	145.903	164.965	23.1973	125.575	163.014	43.2623	131.875	148.316	41.2467	120.623	152.882	40.1183	106.008	157.857	38.5591	110.21	143.941	37.1188	70.6901	142.705	35.5161	76.147	128.538	38.1207	120.123	163.716	18.797	123.402	148.128	19.3508	80.4651	146.912	16.3473	85.9661	126.784	13.7347	89.3835	141.609	39.6808	59.7757	127.008	27.8832	25.232	114.769	38.0874	-15.5859	112.625	48.6393
521.386	145.903	164.965	23.4666	125.575	163.014	43.2639	131.875	148.316	41.2467	120.623	152.882	40.1381	106.008	157.857	38.5591	110.21	143.941	37.1188	70.6901	142.775	35.4805	76.147	128.538	38.1013	120.124	163.716	18.8662	123.404	148.128	19.4095	80.4746	147.003	16.3283	85.9661	126.784	13.6213	89.3835	141.609	39.6118	59.7757	127.013	27.8497	25.232	114.861	38.0742	-15.9519	112.629	48.5485
521.419	145.903	164.965	23.7129	125.575	163.014	43.4702	131.875	148.316	41.2467	120.623	152.882	40.1724	106.008	157.857	38.5591	110.21	143.941	37.1188	70.6901	142.839	35.4223	76.147	128.538	38.0997	120.15	163.716	19.5255	123.411	148.128	19.5632	80.4746	147.046	16.2557	85.9661	126.784	13.5535	89.3835	141.609	39.6091	59.7757	127.021	27.8013	25.232	115.184	38.0108	-15.9519	112.639	48.404
521.453	145.903	164.965	23.7357	125.575	163.014	43.5317	131.875	148.316	41.3462	120.623	152.882	40.2055	106.008	157.857	38.5591	110.21	143.941	37.1188	70.6901	142.839	35.3848	76.147	128.538	38.0611	120.15	163.716	19.5328	123.411	148.128	19.62	80.4746	147.092	16.2218	85.9661	126.784	13.4844	89.3835	141.609	39.6073	59.7757	127.035	27.7903	25.232	115.231	37.7345	-15.9822	112.641	48.3745
521.486	145.903	164.965	23.7389	125.575	163.014	43.5714	131.875	148.316	41.3697	120.623	152.882	40.2607	106.008	157.857	38.5591	110.21	143.941	37.1188	70.6901	142.875	35.3712	76.147	128.538	38.0243	120.15	163.716	19.6801	123.411	148.128	19.6307	80.4746	147.288	16.2081	85.9661	126.784	13.4844	89.3835	141.609	39.5839	59.7757	127.057	27.7312	25.232	115.41	37.7345	-15.9822	112.641	48.3745
521.519	145.903	164.95	23.7855	125.575	162.962	43.7566	131.875	148.316	41.4088	120.623	152.882	40.3481	106.008	157.28	38.9055	110.21	143.941	37.1845	70.7236	142.875	35.3712	76.147	128.538	38.0243	120.15	163.578	19.9961	123.411	148.128	19.672	80.4746	147.288	16.2019	85.9461	126.784	13.4844	89.3835	141.609	39.5839	59.7938	127.112	27.7312	25.232	115.519	37.7345	-16.0187	112.669	48.2534
521.553	145.903	164.95	23.7855	125.566	162.962	43.8171	131.875	148.316	41.4336	120.623	152.882	40.4024	105.934	157.174	38.9393	110.129	143.797	37.2289	70.7236	142.839	35.2771	76.147	128.529	38.0243	120.15	163.303	20.0824	123.411	148.128	19.672	80.4651	147.288	15.9881	85.9461	126.784	13.4844	89.3835	141.595	39.5839	59.809	127.149	27.7312	25.2373	115.566	37.7345	-16.0187	112.669	48.2534
521.586	145.855	164.95	23.7855	125.441	162.962	43.8171	131.864	148.316	41.4336	120.555	152.882	40.4024	105.85	157.16	38.9466	110.129	143.654	37.3331	70.7236	142.839	35.1889	76.147	128.498	37.9714	120.15	163.157	20.0824	123.404	148.089	19.672	80.3855	147.288	15.9881	85.9461	126.874	13.3247	89.3835	141.572	39.5201	59.809	127.149	27.6645	25.2373	115.63	37.7345	-15.9822	112.641	48.3745
521.619	145.804	164.95	23.7855	125.17	162.962	43.8171	131.795	148.316	41.4336	120.547	152.882	40.4024	105.659	157.141	39.0177	110.129	143.614	37.3598	70.7236	142.839	35.1584	76.147	128.487	37.8148	120.15	163.157	20.0824	123.402	148.061	19.672	80.3357	147.427	15.9881	85.9461	126.784	13.0349	89.3835	141.568	39.4463	59.809	127.21	27.5015	25.2373	115.658	37.6388	-15.9822	112.639	48.3745
521.653	145.434	164.95	23.7855	125.092	162.962	43.8171	131.44	148.316	41.4088	120.032	152.882	40.4024	105.219	157.141	39.0178	110.129	143.533	37.4554	70.7236	142.811	34.8301	76.147	128.406	37.6173	120.124	163.157	20.0824	123.352	148.061	19.672	80.251	147.454	15.9881	85.9461	126.614	12.9428	89.3835	141.568	39.4354	59.809	127.237	27.0596	25.2373	115.809	37.1639	-15.9822	112.639	48.3745
521.686	145.327	164.965	23.7855	124.82	162.962	43.8171	131.332	148.36	41.3697	119.707	152.882	40.4024	104.894	157.141	39.0434	110.125	143.457	37.5593	70.6901	142.794	34.7993	76.147	128.342	37.5817	120.123	163.157	20.0824	123.315	148.061	19.672	80.1684	147.455	15.9456	85.9461	126.553	12.8729	89.3025	141.53	39.4293	59.809	127.345	26.8333	25.2373	115.913	36.9804	-15.9822	112.629	48.164
521.719	145.302	164.965	23.7855	124.659	162.962	43.8171	131.146	148.36	41.4088	119.612	152.885	40.4024	104.794	157.141	39.0972	110.124	143.395	37.5833	70.6895	142.775	34.7687	76.147	128.236	37.4747	119.978	163.157	20.0824	122.869	148.061	19.672	80.1684	147.506	15.9456	86.0041	126.413	12.8684	89.2688	141.525	39.4272	59.809	127.376	26.8065	25.2373	115.92	36.6122	-15.9822	112.629	47.5961
521.753	144.961	165.03	23.7389	124.41	162.962	43.8171	131.111	148.36	41.4088	119.544	152.955	40.4024	104.76	157.141	39.105	110.12	143.309	37.6477	70.6557	142.773	34.5785	76.147	128.145	37.3259	119.777	163.157	20.0824	122.848	148.061	19.6307	80.0872	147.509	15.9456	86.0071	126.372	12.7847	89.2096	141.502	39.4272	59.809	127.574	26.7494	25.2373	115.92	36.5219	-15.9822	112.569	47.4018
521.786	144.506	165.047	23.7389	123.924	162.994	43.8439	130.971	148.457	41.5258	119.505	152.955	40.4354	104.642	157.141	39.125	110.003	143.303	37.6649	70.6895	142.773	34.5234	76.147	128.128	37.3119	119.37	163.157	20.0824	122.848	148.061	19.62	80.0872	147.532	15.9456	86.0582	126.372	12.7248	89.0229	141.502	39.4272	59.8953	127.611	26.6294	25.2697	115.92	36.2747	-10.4652	99.254	46.8273
521.819	143.49	165.383	23.7389	121.827	162.994	43.8842	130.877	149.023	41.529	118.982	152.987	40.5624	104.499	157.141	39.2849	109.638	143.288	37.8275	70.6895	142.794	34.5234	77.2837	128.128	37.3119	119.37	163.157	20.0824	122.848	148.061	19.2784	80.0872	148.138	15.878	86.6608	126.372	12.609	89.0229	141.502	39.4272	60.5114	128.012	26.2223	25.3204	115.93	35.6995	-10.1879	98.8368	46.7394
521.853	143.49	165.383	23.8583	121.827	162.994	44.0304	130.826	149.023	41.6315	118.342	152.987	40.6108	104.272	157.141	39.3157	109.508	143.28	38.2824	70.7236	142.811	34.5234	78.82	128.128	37.3119	119.37	163.157	20.0824	122.848	148.049	19.2784	80.0872	148.162	15.8235	88.2217	126.372	12.2346	89.0229	141.502	39.4272	61.513	128.05	26.065	25.6241	115.968	34.9631	-9.67033	98.8368	46.7356
521.886	143.49	165.383	23.8583	121.827	162.994	44.0538	130.336	149.023	41.7324	118.28	152.987	40.6108	103.585	157.102	39.323	109.507	143.256	38.404	70.7236	142.875	34.5234	78.8328	128.128	37.3119	119.37	163.521	20.153	122.848	147.839	19.2784	80.0872	148.599	15.6193	88.4251	126.372	12.1757	89.0229	141.502	39.4272	61.5504	128.088	25.9935	25.7604	115.991	32.5506	-9.66995	98.8368	44.3131
521.919	143.49	165.383	23.936	121.827	162.994	44.1068	130.097	149.023	41.7621	117.496	152.987	40.6108	103.585	157.034	39.3705	109.416	143.152	38.5119	71.1071	142.964	34.5234	78.9729	128.128	37.3119	119.37	163.521	20.153	122.848	147.795	19.2784	80.0872	148.631	15.555	88.6076	126.372	12.053	89.0229	141.502	39.4272	61.5592	128.091	25.9255	25.875	116.301	32.3603	-9.50081	98.8368	44.2661
521.953	143.49	165.383	24.1965	121.827	162.994	44.1213	129.585	149.023	41.8082	117.496	152.987	40.6108	103.585	157.034	39.4084	109.314	143.098	38.6853	71.789	143.016	34.5234	79.324	128.029	37.3119	119.37	163.521	20.2142	122.848	147.741	19.2784	80.0872	148.727	15.44	88.7333	126.372	11.6188	89.3908	141.502	39.4293	61.7903	128.107	25.8453	26.07	116.416	32.1753	-9.4092	98.8368	43.8336
521.986	143.49	165.383	24.2988	121.827	162.994	44.125	129.028	149.023	41.8826	117.496	152.987	40.6466	103.585	157.034	39.4213	109.314	143.062	38.7848	71.796	143.053	34.5234	79.3691	127.761	37.2998	119.37	163.521	20.262	122.848	147.741	19.2784	80.0872	148.833	15.4251	88.9138	126.413	11.5497	89.426	141.497	39.4463	61.9949	128.235	25.2328	26.1617	116.498	31.4545	-8.74807	98.8368	42.8358
522.019	143.49	165.383	24.6234	121.827	162.994	44.2001	129.028	149.023	42.3429	117.496	152.987	40.6466	103.585	156.994	39.5325	109.416	143.012	39.164	71.8174	143.1	34.5785	79.3834	127.629	37.2832	119.37	163.521	20.262	122.869	147.741	19.2784	80.1684	149.061	15.4251	88.998	127.02	11.5363	89.5689	141.497	39.5201	62.0032	128.276	25.2328	26.2011	116.615	31.0335	-8.71294	98.8368	42.0685
522.053	143.49	165.383	25.0542	121.827	162.994	44.2001	129.028	149.023	43.3029	117.496	152.987	41.0945	103.585	156.741	40.0353	109.507	142.993	39.6362	71.8974	143.147	34.7687	79.4304	127.629	37.2832	119.37	163.521	20.262	123.065	147.741	19.2784	80.8891	149.681	15.44	89.6787	127.451	11.2927	89.5898	141.502	40.1389	62.5897	128.373	25.2328	27.4166	117.001	30.4218	-7.55416	99.254	41.9725
522.086	143.49	165.383	25.7727	121.827	162.994	46.5444	129.028	149.023	44.2274	117.496	152.987	44.1407	103.585	156.705	42.1602	109.507	142.932	40.8486	74.6822	144.105	36.8833	79.7524	127.629	37.2832	119.69	163.566	20.262	123.156	147.741	19.2784	84.9882	152.03	15.44	92.027	130.001	11.2354	89.9098	141.502	40.7925	64.4023	131.136	25.1823	30.0105	118.038	30.3891	-3.82904	99.254	41.6938
522.119	144.56	161.257	28.7093	121.28	162.353	47.1514	129.028	145.186	46.1601	117.496	152.111	45.1662	103.585	156.705	43.6717	109.507	141.964	42.3765	74.6888	145.372	37.1332	79.768	127.629	37.2832	120.447	163.624	21.554	123.169	148.049	21.4802	85.3538	154.627	15.8063	92.3999	130.275	11.2354	89.9491	141.52	41.4721	64.4719	131.549	25.0157	30.0376	118.645	30.0757	-3.71792	99.5859	41.2532
522.153	144.56	161.257	31.5458	121.28	160.399	48.8335	128.185	143.726	48.3898	117.496	149.38	46.7108	103.58	156.393	44.1446	109.507	139.684	43.4626	75.2774	145.394	37.1332	79.8207	127.761	37.2008	121.382	163.831	21.6297	124.081	148.049	22.2862	85.5708	154.724	15.8063	92.6539	130.61	11.2354	90.5386	141.52	41.5628	64.6279	131.792	24.8996	30.7819	119.044	29.9603	-2.79382	100.133	40.9185
522.186	144.56	161.257	34.9879	121.28	160.137	50.2761	127.978	143.726	49.513	116.973	149.181	48.1065	103.566	155.199	45.4548	109.507	138.171	43.9752	75.3292	145.394	37.1332	79.8439	128.098	37.2008	122.182	163.831	22.9324	124.59	148.461	22.4345	85.7695	154.807	15.8063	92.8403	130.663	11.2354	90.6583	141.52	41.6853	65.0558	132.851	24.8996	30.871	119.508	29.7632	-2.48996	100.264	40.808
522.219	144.56	161.257	37.5824	121.28	158.669	51.3869	127.721	143.726	49.883	116.943	147.983	48.3629	103.566	154.32	45.9354	109.507	138.023	44.3856	75.4513	145.394	37.1332	80.0884	128.098	37.2008	122.182	163.831	23.0777	124.924	148.461	22.6397	85.8039	154.826	15.4251	93.0051	130.804	11.2927	90.7296	141.487	41.7025	65.1375	132.851	24.8996	31.0044	119.508	29.5801	-2.33481	100.434	39.7099
522.253	144.56	161.257	44.9735	121.28	158.015	53.8195	126.884	143.726	52.5712	116.943	147.682	50.5655	103.566	154.212	47.6154	109.72	137.54	46.0704	76.163	145.394	37.1332	81.2297	128.177	37.2008	122.182	163.521	24.3228	126.835	148.537	24.3802	86.8688	155.018	14.9982	94.4673	130.93	11.5363	92.3489	141.487	42.5975	65.53	132.851	24.8996	31.3502	119.508	29.5801	-1.9019	100.434	39.057
522.286	144.56	161.257	48.0942	121.28	158.015	54.6318	126.73	143.726	53.4287	116.943	147.682	51.9661	103.566	153.681	48.0805	109.72	137.54	46.7977	78.2528	145.394	37.1332	82.982	128.187	37.2008	122.182	163.521	25.7022	126.835	148.634	25.1605	87.9887	155.058	14.9126	95.8668	131.633	11.5497	94.0534	141.487	43.1854	67.7571	132.851	24.8996	32.5522	119.508	29.5801	-1.08062	100.434	37.4523
522.319	144.56	161.257	51.8938	121.28	158.015	57.0633	126.724	143.726	54.7509	116.943	147.682	53.5966	103.566	153.657	49.486	109.72	137.54	47.7171	79.9243	145.394	37.1332	86.2076	128.262	37.2008	122.182	163.521	28.0884	126.835	148.796	26.9493	91.7405	156.109	14.5304	99.2638	132.469	11.5497	96.0289	141.487	44.5324	70.7338	132.851	24.8996	35.0442	119.508	28.0242	0.957182	100.434	35.0031
522.353	144.56	161.257	57.7178	121.28	158.015	60.6856	126.568	143.726	57.7052	116.943	147.682	55.9616	103.566	153.463	51.8674	109.72	137.54	49.2155	82.1805	145.394	37.1332	90.4226	128.481	37.0574	122.182	163.521	29.6539	126.835	148.796	29.2039	94.607	157.522	14.529	102.398	135.405	11.5497	96.0476	141.487	44.761	74.5336	132.851	24.38	37.9836	119.508	25.7197	4.80664	100.434	30.3897
522.386	144.56	161.257	61.1621	121.28	158.015	63.5289	126.142	143.726	60.3378	116.897	147.682	57.8483	103.47	153.407	54.1582	109.72	137.54	50.1378	82.9311	145.394	37.1332	92.1975	128.481	37.0574	122.182	163.521	30.1442	126.835	148.911	30.7009	99.3319	157.864	14.529	110.635	137.419	11.5953	96.0527	141.421	45.4433	77.0817	132.851	22.4851	41.5291	119.508	22.6723	6.67854	100.434	22.6123
522.419	140.83	163.557	64.7348	118.061	158.015	65.7012	125.902	143.726	64.5045	116.78	147.682	60.5698	103.06	152.924	56.1927	109.72	137.54	53.5173	83.8696	145.394	36.5616	95.1696	128.481	37.0574	122.182	163.521	32.3261	126.835	150.009	32.4125	99.3832	158.443	14.5304	114.115	139.206	11.6188	96.0527	141.179	46.6023	79.8601	132.851	21.0902	43.2612	119.508	20.3039	8.17518	100.434	19.0221
522.453	135.198	164.197	67.4637	115.093	158.015	67.1685	125.902	145.366	66.3105	116.025	147.682	62.5943	100.937	151.009	58.2981	109.72	137.54	55.7707	84.8206	143.211	36.5616	96.4573	128.481	37.0574	122.182	163.8	34.7928	126.835	150.88	33.6184	99.3832	158.528	14.6191	117.478	139.999	11.7262	96.1359	139.363	48.6017	81.5266	132.851	19.7925	45.101	119.508	18.9221	9.67122	100.434	17.2529
522.486	129.082	167.178	72.3897	110.977	158.024	70.027	123.034	146.34	71.8836	113.327	147.983	64.7684	98.4254	151.009	59.8815	109.72	137.54	58.6166	85.202	142.92	36.5616	98.3305	128.733	37.0574	120.533	163.848	37.6229	126.835	151.165	37.7248	99.3832	158.749	14.9126	118.706	140.865	11.7635	96.4641	139.363	50.0706	84.7189	132.829	19.7925	48.259	116.823	16.6819	12.3363	100.434	15.0486
522.519	122.772	170.077	75.9859	107.013	158.669	73.8605	121.076	146.533	76.5425	111.68	148.512	68.1353	97.2857	151.009	61.2163	109.72	137.551	60.2114	86.3607	142.92	36.5616	100.969	129.006	37.0574	114.85	163.965	43.1627	126.835	153.121	44.0757	99.3832	159.063	14.9982	120.095	141.315	12.0652	96.5454	139.363	51.7152	86.4273	131.259	19.7925	54.0812	112.151	11.8569	14.4546	97.2908	10.0125
522.553	118.575	170.616	78.3696	103.249	159.434	75.4529	118.651	148.446	78.5361	109.664	149.181	69.3894	96.4858	151.009	61.6761	109.206	138.023	61.6365	86.7778	142.391	36.5616	102.083	129.578	37.0574	112.663	164.884	45.6432	124.907	156.139	46.7011	99.3832	159.063	15.1349	120.296	142.437	12.2138	96.5716	139.363	52.2418	88.0557	131.194	19.7925	55.7469	112.107	11.8569	15.3139	97.2274	9.80376
522.586	113.499	173.541	79.2369	100.07	160	76.6774	115.67	151.739	80.5498	107.594	149.672	70.6536	95.2663	151.009	61.7573	108.92	138.724	61.9983	87.1776	141.904	36.5616	102.268	129.578	38.0476	108.927	167.803	48.3649	122.712	159.76	49.6811	99.3832	159.063	15.1349	120.395	143.609	12.8024	96.6482	139.363	52.5788	88.4779	130.829	19.7925	56.3516	111.875	11.8569	15.9855	97.202	9.72528
522.619	109.97	175.418	79.2369	96.9476	160.137	76.6774	113.233	153.963	81.9298	105.458	151.258	71.9267	94.7096	151.009	62.2277	108.729	139.91	62.7551	87.4283	141.562	36.5616	102.278	129.578	38.1715	107.52	168.087	48.3649	120.287	161.872	49.6811	99.3832	159.063	15.1349	120.408	143.609	13.1165	96.7407	139.363	52.9154	88.618	130.821	19.7925	56.8232	111.794	11.8569	16.357	97.1912	9.65049
522.653	105.355	177.736	79.2369	94.055	160.138	76.6774	110.24	156.697	81.9298	103.924	153.687	71.9267	93.8667	151.009	62.2277	107.954	142.003	62.7551	87.4515	141.487	36.5616	102.279	129.257	38.4288	104.453	169.883	48.3649	116.946	164.66	49.6811	99.3832	159.063	15.2844	120.482	143.609	13.1165	96.7407	139.363	52.9154	88.8187	129.404	19.7925	57.1785	111.163	11.8569	16.7843	97.1089	9.64057
522.686	102.634	177.864	79.2369	92.5989	160.212	76.6774	110.067	157.63	81.9298	103.536	154.009	71.9267	93.8667	151.009	62.2277	107.954	143.958	62.7551	88.5552	141.252	36.3628	103.283	129.006	38.7725	102.356	170.073	48.3649	115.334	165.559	49.6811	99.3832	159.063	15.1349	120.918	143.609	12.8024	96.7407	139.363	52.9154	89.6846	128.723	19.7829	57.1785	109.23	11.8569	17.0359	97.0066	9.48266
522.719	102.634	177.977	79.2369	92.5989	160.537	76.6774	110.067	157.718	81.9298	103.536	154.09	71.9267	93.8667	151.009	62.2277	107.954	145.616	62.7551	89.0098	141.181	36.2606	104.005	128.733	38.7725	102.356	170.279	48.3649	115.334	166.468	49.6811	98.8986	159.063	15.0881	121.282	143.609	12.2138	96.9257	139.363	52.9154	89.8171	128.648	19.6201	57.1785	107.793	11.8569	17.0744	94.6852	9.44034
522.753	102.634	178.097	79.2369	92.5989	160.87	76.6774	110.067	158.797	81.9298	103.536	155.359	71.9267	93.8667	152.572	62.2277	107.954	148.081	62.7551	89.5108	141.139	36.2606	105.16	128.481	38.7725	102.356	170.425	48.3649	115.334	167.141	49.6811	98.8392	159.021	14.9126	121.379	143.609	12.1465	97.1803	139.367	52.9154	89.9633	128.455	19.6201	57.1785	107.603	11.8569	17.0744	94.4248	9.36841
522.786	102.634	178.216	79.2369	92.5989	160.898	76.6774	110.067	159.565	81.9298	103.536	156.446	71.9267	93.8667	152.705	62.2277	107.954	148.926	62.7551	90.1122	141.012	36.2606	105.28	128.481	38.7725	102.356	171.289	48.3649	115.334	168.233	49.6811	98.7182	159.021	14.7697	121.467	143.609	12.0652	97.2224	139.508	52.9154	89.9989	127.956	19.7609	57.5515	107.472	11.8569	17.4447	94.3332	9.33923
522.819	102.634	178.922	79.2369	92.5989	161.731	76.6774	110.067	160.249	81.9298	103.536	156.596	71.9267	93.8667	152.835	62.2277	107.954	148.974	62.7551	90.2999	140.892	36.2606	106.102	128.481	38.7725	102.356	171.53	48.3649	115.334	168.782	49.6811	98.5567	159.021	14.7697	121.564	143.609	11.7635	97.2431	140.315	52.9154	90.5964	127.542	19.7829	58.1872	107.156	12.415	17.6415	93.0583	9.25871
522.853	102.634	181.536	79.2369	92.5989	164.311	76.6774	110.067	162.174	81.9298	103.536	157.382	71.9267	93.8667	152.941	62.2277	107.954	149.032	62.7551	90.7278	140.778	36.2606	106.431	128.481	38.7725	102.356	173.31	48.3649	115.334	171.038	49.6811	98.3402	158.356	14.9044	121.622	143.609	11.7635	97.651	140.342	52.9154	90.8678	126.466	19.9081	58.4603	104.162	13.5089	17.8443	90.9133	9.23509
522.886	102.634	188.066	76.6995	92.5989	169.002	75.9458	110.067	166.718	81.9298	103.536	160.791	71.9267	93.8667	154.99	62.2277	107.954	149.604	62.7551	90.7654	136.856	36.2606	106.462	127.588	38.7725	102.051	173.547	43.5873	115.334	173.675	47.5258	97.2683	155.358	15.0881	121.858	142.201	11.9619	97.7419	140.741	52.9154	91.0173	123.604	19.9081	59.0024	101.618	13.5089	18.1308	88.4123	9.21297
522.919	102.634	193.714	57.4632	92.5989	173.52	61.196	110.067	171.083	65.5774	103.536	165.377	58.2475	93.8667	157.479	51.8748	107.954	152.076	57.2345	90.8332	134.893	36.2606	107.011	126.836	38.7725	101.817	173.547	28.8395	115.334	173.711	33.8656	97.2683	150.769	15.1349	122.362	139.696	12.1465	99.1331	140.994	48.1489	91.2171	122.14	19.9081	59.0096	100.704	13.6019	18.7455	87.6237	9.20742
522.953	102.634	196.691	45.3486	92.5989	174.957	51.4911	110.067	173.675	54.6795	103.536	167.298	49.8693	96.1904	157.755	45.9149	110.962	152.746	50.0513	90.93	134.093	35.8095	108.616	126.836	38.7725	101.612	173.547	21.0822	115.334	173.711	25.4643	97.2683	150.021	15.1349	122.457	139.696	12.8024	101.81	141.054	43.9023	91.3396	120.439	19.9393	59.2869	99.8791	13.6861	19.3417	87.6237	9.19628
522.986	104.904	196.712	39.6201	92.7292	175.373	49.0479	110.067	174.889	52.374	104.514	168.575	47.9643	97.1935	158.215	44.1817	112.206	154.979	48.1232	91.5023	134.093	35.7208	109.71	126.836	38.6946	101.612	174.03	20.6839	117.097	173.741	22.9615	97.2683	149.389	15.0881	122.66	139.696	12.8517	102.999	141.094	42.8735	91.6515	120.439	19.9903	59.9642	99.6721	13.8612	19.4145	87.6094	9.19628
523.019	104.904	197.01	38.1032	92.7292	175.836	48.7628	110.067	175.911	51.5631	104.514	169.079	47.5153	97.4023	158.315	44.0039	113.273	155.132	47.676	91.7665	134.093	35.5975	109.948	126.836	38.6864	101.612	175.25	19.9663	117.972	173.841	22.706	97.2683	149.16	14.9762	123.118	139.696	12.8517	103.548	141.212	42.7058	91.763	120.439	20.6399	59.9642	99.6466	14.0202	19.8749	87.4844	9.21297
523.053	104.904	197.269	36.311	92.7292	175.843	48.0184	110.067	176.009	51.2868	104.514	169.174	47.2721	97.4023	158.451	43.7895	113.697	155.285	47.5347	92.3064	134.093	35.4558	110.124	126.836	38.5474	101.612	175.726	19.7507	117.972	174.097	22.5767	97.2683	149.121	14.9132	123.38	139.696	12.8517	104.215	141.384	42.6869	91.763	120.439	20.6399	59.9642	99.6447	14.1036	19.8749	87.3903	9.21297
523.086	104.904	197.62	34.6794	92.7292	176.001	47.8009	110.067	176.267	50.9315	104.514	169.178	47.0929	97.4023	158.458	43.7672	114.016	155.55	47.5105	92.5521	134.093	35.2634	110.735	126.836	38.4094	101.612	176.029	19.6988	117.972	174.22	22.4397	97.2683	149.089	14.9132	123.491	139.696	12.8517	104.501	141.488	42.652	92.1839	120.439	20.6399	59.9642	99.6431	14.1977	19.8749	87.3895	9.21297
523.119	104.904	197.775	32.344	92.7292	176.259	47.5643	110.067	176.336	50.4042	104.514	169.218	46.5521	97.4023	158.541	43.7306	114.016	155.618	47.3392	93.2439	134.093	35.2634	111.31	126.836	38.4094	101.612	176.055	19.6927	117.972	174.303	22.1266	97.2683	148.814	14.9132	124.097	139.696	12.8517	105.217	141.639	42.559	92.6441	120.439	20.6399	59.9642	99.6195	14.3882	19.8749	87.3725	9.21297
523.153	104.904	197.921	28.5989	92.7292	176.334	44.5355	110.067	178.563	47.657	104.514	169.679	45.3052	97.4023	158.725	43.6816	114.016	156.513	46.3491	93.9709	134.093	35.2634	112.317	126.836	38.4094	101.612	176.141	19.4149	117.972	175.885	20.9571	97.2683	148.814	14.9132	124.711	139.696	12.8517	105.898	142.629	42.559	93.8529	120.439	20.6399	59.9642	99.5558	14.3882	19.8749	87.3314	9.21297
523.186	104.904	197.921	25.4221	92.7292	176.603	43.2878	110.067	181.667	47.1501	104.514	170.568	45.3052	97.4023	159.315	43.6816	114.016	158.239	46.3491	95.6257	134.093	35.2634	114.072	126.836	38.4094	101.612	176.141	19.3837	117.972	176.93	20.0649	97.3712	148.814	14.9132	125.305	139.696	12.8517	107.034	142.981	42.559	95.2999	120.439	20.6399	61.3881	99.5558	14.3882	20.8606	87.3049	9.23509
523.219	104.904	197.921	25.4221	92.7292	176.603	43.2878	110.067	184.095	47.1501	104.514	173.474	45.3052	97.4023	160.809	43.6816	114.016	161.321	46.3491	96.3696	134.093	35.2634	114.456	127.709	38.4094	101.612	176.141	19.1788	117.972	177.683	20.0649	98.008	148.814	14.9132	125.341	139.7	13.4463	107.673	144.801	42.559	96.2054	120.439	20.6399	62.8112	99.5558	14.3882	21.6753	87.1332	9.25871
523.253	104.904	197.921	25.4221	92.7292	176.603	43.2878	109.984	184.79	47.1501	104.514	173.607	45.3052	97.4023	161.489	43.6816	114.016	161.775	46.3491	97.6339	134.714	35.2634	115.564	128.319	38.4094	101.595	176.145	19.1575	117.972	178.405	20.0387	98.1138	148.814	14.9132	126.355	140.385	13.4463	107.813	145.324	42.559	97.0564	120.614	21.032	65.5057	99.5558	16.6608	27.1163	85.6423	9.39562
523.286	102.769	197.775	25.4221	91.9185	176.603	43.2878	108.942	185.103	47.1501	104.272	175.003	45.3052	97.4023	162.315	43.6816	114.016	163.555	46.3491	98.4742	135.825	35.2634	116.031	129.319	38.4094	101.231	176.189	19.1338	117.972	179.349	20.0194	98.5434	148.814	14.9132	126.355	141.634	13.4463	107.876	146.029	42.559	99.2385	121.073	21.4849	68.4201	99.5558	18.1124	30.9374	84.7699	9.89062
523.319	101.901	197.62	25.4221	90.6015	176.603	43.2878	106.878	185.218	47.1501	102.689	175.004	45.3052	96.8065	162.437	43.6816	114.016	164.299	46.3491	99.215	136.524	35.2634	117.203	130.656	38.4094	99.5971	176.76	18.0151	116.693	181.483	19.9175	98.9749	148.814	14.9132	126.355	142.198	13.4463	108.346	146.799	42.559	101.609	122.047	22.4701	71.5391	99.6195	18.2696	34.5767	84.3562	10.0882
523.353	99.8504	197.539	25.4221	89.0923	176.603	43.2878	105.157	185.218	47.1501	101.637	175.132	45.3052	96.5899	162.6	43.6816	114.016	165.779	46.3491	99.9954	136.722	35.2634	117.555	133.775	38.4094	99.146	177.031	17.5939	115.485	182.641	19.8877	99.0392	149.144	14.9132	126.355	144.831	13.4463	108.389	148.092	42.559	104.118	122.602	22.8922	74.1506	99.6195	18.3569	38.6936	82.7688	10.7487
523.386	94.8939	197.34	25.4221	86.9255	176.603	43.2878	101.788	185.218	47.1501	99.7715	175.148	45.3052	96.3953	162.6	43.6816	112.73	168.098	46.3491	102.775	137.587	36.5477	120.068	136.562	39.129	98.0745	177.112	17.5775	113.479	185.236	19.6683	100.824	149.144	14.9132	126.355	146.77	13.4463	109.38	150.234	42.559	111.217	123.329	23.0493	82.7002	99.6195	20.6902	49.2066	82.7688	10.7518
523.419	87.5956	197.34	25.4221	84.5423	176.603	43.2878	97.0544	185.218	47.1501	96.9059	175.148	45.3052	96.1933	162.6	43.6816	110.86	172.625	46.3491	106.773	139.103	36.5478	122.278	144.306	39.1485	96.1313	177.112	17.4148	109.77	188.161	19.5142	101.827	149.144	14.9132	126.355	156.711	13.4463	110.072	155.494	44.1578	116.955	125.476	23.1344	94.0404	99.6195	27.7162	63.6498	82.7688	18.1524
523.453	79.795	197.34	25.4221	82.545	176.603	43.2878	91.685	185.218	47.1501	92.741	175.148	46.78	95.3635	162.6	45.2266	107.282	174.199	49.2	108.415	141.403	36.6935	123.098	149.796	39.4512	93.4704	177.112	17.016	106.811	188.161	19.4081	103.083	149.446	14.8205	126.355	162.962	13.4463	110.334	158.068	46.1657	120.935	129.117	23.1344	104.852	102.054	27.7162	86.0498	82.7688	32.9639
523.486	71.3144	197.34	31.1527	79.8815	175.893	45.5522	89.5514	185.218	48.1327	90.4239	175.148	48.3624	94.5966	162.6	46.6139	105.222	174.234	50.4418	112.575	144.508	36.8686	125.472	155.694	39.5165	91.5422	177.118	16.7278	103.727	188.161	19.245	104.856	150.757	14.7918	126.355	168.558	13.4463	110.97	160.872	46.2369	128.493	135.138	23.1344	114.921	105.664	27.7162	97.3303	82.7688	32.9639
523.519	67.6969	195.416	35.9672	76.8107	174.527	47.4746	86.2967	185.218	50.3558	86.3629	175.148	49.1529	93.874	162.6	47.2119	101.743	174.254	50.5168	115.765	145.955	36.8773	127.145	159.22	39.9022	91.0552	177.384	16.4339	100.177	188.211	19.0628	109.726	154.083	11.7784	126.355	171.479	13.3006	111.621	161.573	46.3742	132.672	140.989	23.1344	135.19	110.315	27.7162	116.968	82.7627	32.9639
523.553	65.1878	193.192	36.5014	75.171	172.619	49.0055	85.175	185.218	51.1685	85.5453	175.148	49.3512	93.3498	162.6	47.4595	101.451	174.265	50.5682	118.426	147.926	36.8773	128.227	161.651	39.9022	90.4602	177.395	16.2523	99.1145	188.48	18.6038	110.321	155.163	10.7587	126.04	173.367	13.0559	111.621	161.891	46.3807	136.777	144.818	23.1344	143.024	113.679	27.7162	130.436	82.7627	32.9639
523.586	63.8269	192.369	36.9899	74.7083	171.455	49.0976	84.0282	185.103	51.2848	84.9416	175.148	49.3728	92.6927	162.6	47.531	101.344	174.275	50.6315	118.524	148.572	36.8773	128.227	162.431	39.9022	90.261	177.407	15.7523	98.4556	188.956	18.4331	110.321	155.335	10.5168	125.181	173.56	13.0319	111.621	161.951	46.4749	138.061	146.603	23.1344	146.962	113.783	27.7162	132.282	82.7688	32.9639
523.619	62.4987	190.993	37.0243	74.5759	169.773	49.14	83.8224	184.99	51.302	84.7857	175.148	49.5309	92.6077	162.6	47.531	101.046	174.392	50.6511	118.524	148.612	36.8773	128.227	162.432	39.9022	90.1607	177.456	15.509	97.7579	189.009	18.3317	110.321	155.335	10.5156	124.951	173.883	13.0295	111.621	162.039	46.608	138.082	146.759	23.1344	147.263	113.783	27.7162	132.477	82.8202	32.9639
523.653	62.4009	190.591	37.0243	74.5083	169.454	49.14	83.1902	184.89	51.3131	84.577	175.148	49.6657	92.5843	162.509	47.531	101.012	174.663	50.6511	118.524	148.636	36.8773	128.227	162.526	39.9022	89.7365	177.521	15.4824	97.3315	189.131	18.0982	110.321	155.335	10.4661	124.914	173.897	13.0199	111.621	162.145	46.6117	138.082	146.772	23.1344	147.287	113.784	27.7162	132.598	82.9203	32.9639
523.686	61.7145	190.534	37.0243	73.4901	169.007	49.14	82.3615	184.876	51.322	84.0901	175.101	49.6657	92.2075	162.462	47.531	100.747	174.801	50.6511	118.524	148.688	36.8773	128.227	162.798	39.5165	89.31	177.521	15.4751	97.1826	189.159	18.0431	110.321	155.335	10.3451	124.373	173.906	13.0176	111.621	162.348	46.6117	138.187	146.787	23.0493	147.376	113.887	27.7162	133.246	82.8202	32.9639
523.719	60.4504	190.431	37.0243	72.9839	168.8	49.14	82.0398	184.799	51.322	83.76	175.033	49.6657	91.9701	162.38	47.531	100.643	174.869	50.6511	118.524	148.698	36.7968	128.227	162.904	39.4512	88.7464	177.521	15.4704	96.7418	189.159	17.9511	110.321	155.335	10.3207	124.344	174.105	12.9892	111.621	162.348	46.6117	138.206	146.827	22.9258	147.403	114.083	27.2322	134.245	82.7763	32.9639
523.753	59.6411	190.409	37.0243	72.5057	168.749	49.14	81.0392	184.768	51.322	82.9538	175.031	49.6657	90.8523	162.254	47.531	99.482	174.889	50.6511	118.524	148.797	36.6935	128.227	163.225	39.2983	88.2831	177.521	15.1917	95.9843	189.159	17.8637	110.321	155.335	10.2506	124.224	174.458	12.9263	111.621	162.348	46.6117	138.272	146.904	22.7056	147.456	114.106	27.0283	134.657	82.7763	32.6922
523.786	59.3256	190.382	37.0243	71.4147	168.614	49.14	80.2791	184.604	51.3459	82.13	175.013	49.6657	90.0908	162.239	47.531	99.0127	174.889	50.6511	118.524	148.921	36.5478	128.227	163.307	39.1485	87.9524	177.521	15.1128	95.0197	189.142	17.8267	110.321	155.335	10.1984	124.139	174.475	12.9263	111.621	162.349	46.608	138.371	146.929	22.6661	147.506	114.106	26.7851	134.707	82.7763	32.2644
523.819	59.1529	190.382	37.0243	71.0406	168.612	49.1513	79.8005	184.604	51.3652	81.6037	175.013	49.6657	89.718	162.229	47.531	98.9806	174.889	50.6511	118.524	149.046	36.5478	128.227	163.539	39.129	87.23	177.512	15.0405	94.9393	189.033	17.8267	110.321	155.335	10.1713	124.139	174.475	12.9892	110.817	162.399	46.4749	138.372	146.929	22.5016	147.796	114.106	26.2756	134.728	82.7763	32.1935
523.853	59.1481	190.382	36.9899	71.0337	168.612	49.2018	79.4018	184.604	51.41	81.3633	175.013	49.5713	89.6728	162.212	47.5187	98.8799	174.869	50.6315	118.524	149.094	36.5477	128.051	163.539	38.9765	86.7594	177.503	15.0405	94.9393	189.033	17.8267	110.282	155.163	10.0735	124.139	174.506	12.9263	110.444	162.399	46.3807	138.372	146.929	22.4401	148.442	114.106	26.2709	134.869	82.7763	31.9811
523.886	59.1481	190.382	36.7092	70.9533	168.612	49.1584	79.3978	184.604	51.4631	81.2525	175.013	49.5309	89.6326	162.186	47.4595	98.8752	174.889	50.5682	118.476	149.139	36.4768	128.028	163.539	38.752	86.7594	177.503	15.0405	94.9393	189.043	17.8267	110.18	155.163	10.0579	124.139	174.506	12.9263	110.435	162.399	46.3742	138.372	146.929	22.2692	148.452	114.106	26.0645	135.453	82.7763	31.2952
523.919	59.0667	190.382	36.7092	70.9362	168.612	49.1584	79.3978	184.604	51.4948	81.224	175.013	49.5309	89.5644	162.167	47.1727	98.8392	174.892	50.2815	118.248	149.168	36.3934	127.917	163.539	38.5758	86.7594	177.503	15.0405	94.9393	189.142	17.8637	110.063	155.163	10.0474	124.139	174.506	12.9391	110.43	162.422	46.3742	138.371	146.958	22.1989	148.459	114.036	25.6851	135.572	82.7763	29.8941
523.953	59.0667	190.382	36.7092	70.8567	168.612	49.2018	79.3978	184.604	51.4963	81.1779	175.013	49.5713	89.5025	162.186	47.0908	98.6259	174.892	50.2815	118.233	149.187	36.3615	127.841	163.603	38.5459	86.7563	177.503	15.1613	94.9393	189.159	17.8953	110.045	155.163	9.90221	124.115	174.506	12.9391	110.356	162.474	46.1125	138.365	146.969	21.7342	148.786	113.887	23.9888	135.91	82.7627	29.4331
523.986	59.0667	190.409	36.8631	70.7943	168.612	49.2387	79.3978	184.766	51.5362	81.144	175.031	49.6657	89.476	162.212	47.0287	98.557	174.892	50.2815	118.228	149.192	36.3601	127.804	163.603	38.5152	86.7464	177.512	15.1613	94.9393	189.259	17.9235	109.936	155.163	9.83385	124.079	174.506	12.9391	110.202	162.478	46.1125	138.318	147.018	21.6779	148.845	114.036	23.4606	136.018	82.448	28.6361
524.019	58.9449	190.534	36.8631	70.5289	168.614	49.2536	79.3978	184.768	51.5673	81.1033	175.033	49.7922	89.4253	162.229	47.0287	98.5479	174.892	50.2815	118.195	149.2	36.3495	127.765	163.603	38.4766	86.708	177.521	15.1917	94.9393	189.343	17.9511	109.913	155.395	9.82192	124.054	174.506	12.9391	110.162	162.479	46.0989	138.276	147.071	21.5637	148.886	114.106	23.2575	136.061	82.448	28.0402
524.053	58.9259	190.553	36.8631	70.4896	168.749	49.2998	79.3978	184.799	51.5673	80.8772	175.081	49.7922	89.3526	162.239	47.0287	98.5239	174.892	50.2815	118.07	149.21	36.2546	127.738	163.603	38.4766	86.5739	177.576	15.2549	94.9393	189.48	17.9511	109.889	155.395	9.76629	124.054	174.476	12.9391	109.957	162.479	45.9267	138.272	147.285	21.5254	148.918	114.123	23.0932	136.416	82.448	27.9888
524.086	58.9259	190.591	36.8631	70.3615	168.749	49.2998	79.3867	184.83	51.5673	80.8639	175.101	49.7922	89.2183	162.239	47.0287	98.3273	174.92	50.2815	117.759	149.4	36.1749	127.709	163.603	38.4766	86.5247	177.596	15.4704	94.9393	189.483	17.9511	109.886	155.395	9.59052	124.023	174.475	12.9391	109.94	162.479	45.8259	138.235	147.412	21.4461	148.967	114.229	22.8554	136.435	82.448	27.9481
524.119	58.9259	190.751	36.8631	70.3576	168.993	49.2998	79.3784	184.83	51.5673	80.8094	175.143	49.7922	89.1668	162.239	47.0287	98.2602	174.92	50.2815	117.401	149.4	36.1529	127.666	163.579	38.4766	86.5242	177.599	15.4704	94.9393	189.548	17.9511	109.839	155.395	9.54349	124.018	174.458	12.9391	109.923	162.507	45.7993	138.235	147.412	21.4457	148.984	114.229	22.8267	136.441	82.448	27.5092
524.153	58.9259	190.788	36.8631	70.1822	169.161	49.2998	79.3784	184.876	51.5673	80.7789	175.226	49.7922	89.1583	162.239	47.0287	98.2602	174.92	50.2815	117.363	149.4	36.1426	127.659	163.579	38.4766	86.5242	177.599	15.4704	94.9393	189.548	18.0454	109.822	155.425	9.53043	123.978	174.458	12.9472	109.923	162.507	45.7917	138.235	147.412	21.4377	149.004	114.229	22.8096	136.497	82.4149	27.4322
524.186	58.9259	191.045	36.8631	70.1596	169.181	49.2998	79.3784	184.965	51.5673	80.7588	175.427	49.7922	89.1477	162.254	47.0287	98.2602	174.959	50.2815	117.341	149.4	36.1327	127.552	163.579	38.4624	86.5242	177.599	15.4704	94.9393	189.548	18.1456	109.781	155.462	9.5281	123.976	174.458	12.9723	109.921	162.53	45.7858	138.235	147.412	21.4319	149.013	114.229	22.7963	136.626	82.4114	27.3322
524.219	58.9259	191.048	37.9655	70.1366	169.305	49.7953	79.3784	185.115	52.0352	80.7246	175.496	50.0064	88.9613	162.499	47.0287	98.1504	174.959	50.5486	117.282	149.504	36.1058	127.548	163.579	38.442	86.5242	177.922	15.5908	94.9393	189.548	18.4836	109.228	155.475	9.52643	123.956	174.458	13.0217	109.682	162.707	45.7144	138.235	147.412	21.4316	149.022	114.229	22.717	136.695	82.3702	27.1022
524.253	58.9259	192.117	39.839	69.7147	170.722	50.1089	79.3784	185.563	52.3529	80.7242	175.658	50.2101	88.7769	162.938	47.0908	98.0037	174.959	50.7461	117.222	149.675	36.1055	127.514	163.579	38.405	86.2384	178.682	15.6071	94.9393	189.548	19.4824	108.902	155.827	9.46943	123.956	174.451	13.0945	109.535	162.734	45.713	138.235	147.616	21.391	149.708	114.229	22.6889	137.7	82.3261	26.4583
524.286	58.873	193.804	39.839	69.0291	172.67	50.439	79.3784	185.764	53.0263	80.6835	175.987	50.3812	88.3992	163.287	47.2694	97.4528	174.959	51.1733	116.955	149.924	35.7906	127.467	163.579	38.405	85.8138	179.446	15.6626	94.9393	189.944	20.0616	108.543	156.006	9.39	123.956	174.451	13.1056	109.329	162.747	45.713	137.795	147.81	21.2108	150.197	114.62	22.4832	138.683	82.0839	26.3513
524.319	58.5926	194.738	39.839	68.9688	172.908	50.439	79.3784	185.878	53.0263	80.4171	176.328	50.3812	87.5638	163.547	47.4051	97.2154	174.962	51.1733	116.197	150.092	35.6144	126.433	163.579	38.3788	85.0571	180.051	16.5778	94.8392	190.281	20.4401	108.342	156.222	9.36366	123.86	174.451	13.1851	108.203	162.766	45.6831	137.639	147.846	20.8536	150.399	114.62	22.069	139.211	81.976	25.4279
524.353	58.4543	195.209	39.839	68.7486	173.345	50.439	79.3186	186.31	53.0263	80.0225	176.678	50.3812	87.1138	164.037	47.5287	96.5668	174.991	51.1733	115.271	150.092	35.5136	126.078	163.55	38.3676	84.6553	180.051	16.5778	94.6333	190.936	20.4401	108.288	156.444	9.324	123.846	174.451	13.2102	107.683	163.046	45.6831	137.417	147.914	20.7464	150.586	114.62	21.5654	139.382	81.9569	23.8487
524.386	58.3855	195.209	39.839	68.6952	173.345	50.439	79.0028	187.031	53.0263	79.9971	177.053	50.3812	87.1138	164.139	47.5745	96.5668	175.154	51.1733	115.165	150.092	35.5136	126.067	163.579	38.344	84.6553	180.051	16.5778	94.6154	190.943	20.4401	108.053	156.503	9.32231	123.807	174.455	13.213	107.683	163.345	45.493	137.149	147.918	20.3035	150.818	114.62	20.3249	139.576	81.9016	21.617
524.419	58.3355	195.209	39.839	68.6952	173.345	50.439	78.91	187.031	53.0263	79.9971	177.053	50.3812	87.1138	164.139	47.5745	96.5668	175.413	51.1733	115.165	150.109	35.5136	125.772	163.58	38.3408	84.6553	180.051	16.5867	94.4699	190.943	20.5316	107.997	156.503	9.32231	123.681	174.455	13.7048	107.683	163.598	45.2721	137.085	147.937	20.1725	151.115	114.699	19.5261	139.598	81.7781	19.3923
524.453	58.1744	195.209	39.839	68.6952	173.345	50.439	78.8555	187.031	53.0263	79.9971	177.053	50.3812	87.1138	164.139	47.5745	96.5668	175.446	51.1733	115.165	150.119	35.4986	125.703	163.602	38.3181	84.6553	180.051	16.5867	94.455	190.943	20.5316	107.997	156.503	9.324	123.196	174.476	13.7048	107.683	163.801	45.0157	137.085	147.948	19.9346	151.363	114.705	18.479	139.668	81.7781	18.3948
524.486	58.0548	195.209	39.839	68.6952	173.345	50.439	78.7993	187.031	53.0263	79.9971	177.053	50.3812	87.1138	164.139	47.5745	96.5668	175.561	51.1733	115.165	150.143	35.496	125.703	163.64	38.3148	84.6553	180.051	16.5867	94.4127	190.943	20.5316	107.997	156.503	9.324	123.15	174.503	13.7048	107.683	163.801	45.0157	137.085	147.982	19.9346	151.533	114.72	18.479	139.671	81.9016	18.3948
524.519	58.0548	195.209	39.839	68.6952	173.345	50.439	78.6785	187.031	53.0263	79.9971	177.053	50.3812	87.1138	164.139	47.5745	96.5668	175.561	51.1733	115.165	150.183	35.4689	125.703	163.757	38.3148	84.6553	180.051	16.5867	94.397	190.943	20.5316	107.997	156.503	9.324	123.1	174.555	13.7048	107.683	163.801	45.0157	137.085	148.194	19.883	151.537	114.725	18.479	139.734	82.3261	18.3948
524.553	58.0548	195.209	39.2833	68.6952	173.345	50.439	78.5337	187.031	53.0263	79.9971	177.053	50.3812	87.1138	164.139	47.5745	96.5668	175.561	51.1733	115.165	150.183	35.4365	125.703	163.779	38.3148	84.6553	180.051	16.5867	94.2861	190.943	20.5316	107.997	156.503	9.324	122.934	174.563	13.7048	107.683	163.801	44.9301	137.085	148.259	19.883	151.565	114.746	18.479	139.782	82.3702	18.3948
524.586	58.0548	195.209	38.8246	68.6952	173.345	50.3244	78.5235	187.031	52.9283	79.9971	177.053	50.351	87.1138	164.139	47.5745	96.5668	175.561	51.1113	115.165	150.196	35.4151	125.703	163.967	38.3148	84.6553	180.051	16.5867	94.2542	190.943	20.5316	107.997	156.503	9.324	122.886	174.608	13.7048	107.683	163.801	44.9301	137.085	148.289	19.8382	151.585	114.9	18.479	139.82	82.3702	18.3948
524.619	57.9504	195.209	38.6669	68.6952	173.345	50.208	78.5035	187.031	52.9262	79.9971	177.053	50.3264	87.1138	164.139	47.4051	96.5668	175.561	50.9455	115.165	150.208	35.2896	125.703	164.044	38.1362	84.6553	179.962	16.5867	94.2172	190.943	20.4401	107.997	156.503	9.324	122.849	174.628	13.7048	107.683	163.801	44.9301	137.085	148.332	19.8319	151.592	114.9	18.479	139.862	82.3702	18.3948
524.653	57.9087	195.126	38.5259	68.6952	173.158	50.1968	78.437	187.031	52.8769	79.9971	177.053	50.2645	87.2165	164.139	47.2694	97.1514	175.561	50.9194	115.165	150.216	35.2435	125.703	164.069	38.1259	84.8748	179.629	16.4251	94.1768	190.943	20.2377	107.997	156.503	9.36366	122.549	174.635	13.7048	107.898	163.801	44.9301	137.085	148.332	19.8207	151.648	114.9	18.479	139.994	82.3702	18.3948
524.686	57.9069	193.796	38.5227	68.94	172.886	49.9307	78.4106	186.863	52.6114	80.5304	176.885	50.1058	87.8122	163.417	46.8281	97.7764	175.561	50.8763	115.588	150.252	35.2435	125.703	164.093	37.9724	85.0303	178.81	16.4228	94.1662	190.451	20.2098	107.997	156.182	9.4099	122.548	175.011	13.7048	108.202	163.801	44.9301	137.149	148.375	19.8207	151.671	114.9	18.479	139.994	82.3702	18.3948
524.719	57.6832	191.785	38.3678	69.0306	172.147	49.7365	78.3707	186.617	52.2045	80.7652	176.31	49.7798	88.7425	162.93	46.2567	97.7918	175.561	50.1065	116.276	150.482	35.2407	125.703	164.488	37.7091	85.4811	178.18	16.1009	94.1662	189.975	19.8941	108.351	155.854	9.4099	122.545	175.495	13.5708	108.72	163.801	44.9301	137.424	148.933	19.7628	153.239	116.275	18.479	142.911	83.7453	18.3948
524.753	57.6832	187.47	37.9711	70.3711	168.531	49.1957	78.3145	184.246	51.8817	80.9457	174.865	48.8967	89.6415	161.461	46.2287	97.9327	175.446	48.8941	117.938	150.58	34.484	127.462	165.215	37.3734	85.9911	176.319	15.4372	94.0162	188.419	18.696	109.892	155.239	9.4099	122.245	175.552	12.0811	110.045	162.552	44.9301	138.887	150.769	19.7628	154.953	118.927	19.2058	145.421	84.9769	19.8736
524.786	57.6832	182.449	32.7117	72.3105	165.678	47.7506	76.4528	182.782	51.0516	80.9712	173.708	47.2988	91.966	161.077	44.9287	97.9838	175.324	47.1458	120.872	150.584	34.1295	128.026	166.77	36.5259	86.9122	174.573	14.1953	93.0907	186.848	15.6304	110.801	155.203	9.4099	121.52	176.985	11.2304	111.675	162.241	44.9301	139.591	151.637	19.7628	156.066	119.619	19.2058	148.197	85.461	19.8736
524.819	57.6832	179.681	32.6789	72.3105	163.374	47.6929	75.6641	181.73	50.0824	80.9712	172.375	47.2988	92.1969	160.138	44.4818	97.9927	175.16	46.4783	122.119	150.624	33.1256	128.062	167.537	36.2353	87.0971	173.141	13.8521	93.0618	186.188	15.4653	111.291	155.203	9.4099	121.249	177.701	11.2199	112.296	162.065	44.9301	140.05	152.034	19.7628	156.685	119.763	19.2058	149.698	85.9351	19.8736
524.853	57.4425	178.439	32.6789	72.3105	162.613	47.6929	75.1255	181.45	50.0824	80.9712	171.522	47.2988	92.2182	159.792	44.4777	98.1098	175.112	46.3515	122.729	150.626	33.1123	128.09	168.109	36.2331	87.0971	172.443	13.7547	92.7171	185.728	15.451	111.485	155.195	9.4099	121.016	177.796	11.1416	112.306	161.866	44.9301	140.05	152.465	19.7133	157.399	119.957	19.2058	149.887	86.0594	19.8736
524.886	57.0215	175.393	32.6789	72.3182	161.531	47.6929	74.4777	180.431	50.0824	80.9712	170.549	47.2988	92.2182	159.481	44.475	98.13	174.477	46.3449	123.234	150.656	33.1028	128.117	168.627	36.2213	87.0971	171.606	13.6885	91.6727	184.84	15.3991	111.485	155.176	9.42123	120.611	177.827	11.001	112.306	161.663	44.9301	140.05	152.691	19.7133	157.706	120.627	19.2058	150.275	86.1172	19.8736
524.919	56.1351	175.008	32.6789	72.578	161.041	47.6929	74.3735	180.333	50.0824	80.9712	170.172	47.1622	92.2182	158.852	44.475	98.1463	174.388	46.3449	123.234	150.712	32.8965	128.173	168.872	36.0918	87.0971	171.095	13.6836	91.416	184.84	15.3606	111.485	155.161	9.42765	120.381	178.053	10.955	112.348	161.571	44.9557	140.05	152.998	19.7133	157.706	120.651	19.2058	150.352	86.4079	19.8736
524.953	55.6853	174.942	32.6789	72.5844	160.554	47.6929	74.3735	180.091	50.0824	80.9712	169.948	47.1002	92.2182	158.796	44.475	98.1741	174.338	46.3449	123.234	150.716	32.8566	128.18	168.872	35.8679	87.0971	171.01	13.6399	91.2663	184.84	15.3454	111.485	155.038	9.53927	120.153	178.06	10.8932	112.37	161.535	44.9651	140.057	153.042	19.7133	157.706	120.698	19.2058	150.36	86.5578	19.8736
524.986	55.4963	174.942	32.6789	72.5844	160.52	47.6929	74.357	180.068	50.0824	80.9712	169.945	46.9105	92.2182	158.781	44.475	98.2398	174.254	46.3449	123.234	150.759	32.8507	128.24	168.872	35.8679	87.0971	171.01	13.6276	91.1082	184.84	15.3454	111.485	155.016	9.53927	120.036	178.084	10.8596	112.412	161.491	45.3799	140.073	153.042	19.7079	157.706	120.766	19.2058	150.381	86.6007	19.8736
525.019	55.4963	174.942	32.6789	72.5844	160.52	47.6929	74.3256	180.014	50.0824	80.9712	169.923	46.8665	92.2182	158.735	44.475	98.2735	174.142	46.3449	123.234	150.808	32.781	128.266	168.872	35.8556	87.0971	171.01	13.6276	91.1082	184.836	15.3454	111.485	155.016	9.53927	120.036	178.17	10.8456	112.412	161.476	45.4062	140.084	153.042	19.6222	157.706	120.818	19.2058	150.446	86.6116	19.8736
525.053	55.4963	174.942	32.6789	72.5844	160.515	47.6929	74.3137	180.008	50.0824	80.9457	169.923	46.8665	92.2182	158.73	44.475	98.2398	174.106	46.3449	123.234	150.808	32.7493	128.266	168.872	35.8556	87.0971	171.01	13.6276	91.0559	184.836	15.3454	111.485	155.012	9.53927	119.958	178.272	10.8329	112.412	161.454	45.4062	140.084	153.042	19.5853	157.706	120.818	19.0299	150.751	86.6724	19.716
525.086	55.4963	174.942	32.7117	72.578	160.515	47.7469	74.2917	179.999	50.0824	80.9039	169.923	46.9105	92.2182	158.73	44.475	98.1741	174.081	46.3449	123.234	150.808	32.7106	128.266	168.872	35.8106	87.014	171.01	13.6276	90.9762	184.836	15.3606	111.485	155.016	9.53927	119.958	178.277	10.8175	112.412	161.454	45.4164	140.084	153.042	19.4036	157.706	120.839	18.8382	150.762	86.7023	19.5585
525.119	55.4963	174.942	32.7565	72.4753	160.515	47.7506	74.2917	179.999	50.0897	80.8964	169.923	47.0827	92.1969	158.699	44.4777	98.1741	174.032	46.3449	123.234	150.86	32.605	128.24	168.872	35.7162	86.9441	171.01	13.6276	90.9531	184.836	15.3767	111.485	155.074	9.50721	119.929	178.287	10.8068	112.395	161.426	45.4334	140.084	153.042	19.2545	157.706	120.839	18.7884	150.836	86.7023	19.5134
525.153	55.4963	174.942	33.0128	72.324	160.502	47.7526	74.2917	179.994	50.235	80.8964	169.923	47.0931	92.0722	158.692	44.4818	98.1625	174.03	46.3515	123.234	150.871	32.5871	128.233	168.872	35.7086	86.9122	171.01	13.5837	90.9462	184.836	15.3767	111.48	155.161	9.50721	119.914	178.287	10.7999	112.37	161.387	45.4334	140.078	153.042	19.2459	157.706	120.839	18.7134	150.868	86.7023	19.4567
525.186	55.4963	174.942	33.6599	72.3182	160.499	47.7708	74.2917	179.987	50.2383	80.8964	169.923	47.1002	91.9815	158.674	44.7044	98.1625	173.726	46.4203	122.943	150.878	32.5265	128.18	168.872	35.6948	86.8937	171.01	13.5837	90.938	184.84	15.3454	111.42	155.176	9.50721	119.889	178.295	10.7999	112.348	161.297	45.4334	140.073	153.042	19.219	157.579	120.839	18.7134	150.882	86.7023	19.3984
525.219	55.4963	175.008	33.8241	72.3105	160.499	47.8735	74.2917	179.976	50.3794	80.8964	169.923	47.1622	91.9741	158.628	44.7121	98.1625	173.57	46.7473	122.862	150.982	32.4	128.173	168.818	35.6948	86.8313	171.01	13.5834	90.938	184.913	15.3131	111.42	155.176	9.61726	119.889	178.3	10.7999	112.306	161.297	45.4334	140.057	153.042	19.1758	157.403	120.818	18.7134	150.899	86.7023	19.3882
525.253	55.5248	175.164	33.8275	72.301	160.477	48.2047	74.3137	179.964	50.6431	80.8964	169.923	47.2261	91.956	158.628	44.7989	98.1741	173.519	46.7684	122.554	150.985	32.3854	128.16	168.701	35.6857	86.7373	171.063	13.5834	90.938	184.932	15.2679	111.42	155.176	9.65952	119.914	178.307	10.7988	112.306	161.297	45.4243	140.04	152.914	19.1612	157.397	120.811	18.7134	150.949	86.7023	19.3616
525.286	55.553	175.382	33.8368	72.301	160.499	48.4147	74.357	179.964	50.8031	80.8964	169.942	47.2354	91.9041	158.628	44.8901	98.1979	173.506	46.7958	122.478	150.997	32.3854	128.16	168.414	35.6723	86.7187	171.101	13.5705	90.9462	185.014	15.2573	111.42	155.165	9.70533	119.929	178.307	10.7988	112.296	161.297	45.4164	140.031	152.887	19.1431	157.337	120.766	18.7134	150.976	86.6724	19.2732
525.319	55.6853	175.733	33.9061	72.301	160.499	48.4619	74.3735	179.964	50.8267	80.8964	169.948	47.2354	91.8937	158.628	44.8901	98.2172	173.447	46.9573	122.477	150.997	32.3854	128.16	168.385	35.6723	86.7187	171.263	13.5072	90.9531	185.037	15.219	111.379	155.165	9.70533	119.958	178.339	10.7751	112.296	161.293	45.262	140.028	152.875	19.1242	157.337	120.715	18.6898	150.992	86.6181	19.0082
525.353	55.7818	176.327	34.2575	72.301	160.499	48.5357	74.4106	179.964	50.8387	80.8964	169.964	47.2261	91.8937	158.59	44.898	98.2398	173.428	46.9573	122.455	150.997	32.4	128.16	168.351	35.6857	86.7187	171.467	13.5072	90.9762	185.101	15.2573	111.379	155.163	9.71583	119.978	178.416	10.7652	112.296	161.284	45.262	140.017	152.849	19.0348	157.312	120.715	18.6898	151.024	86.6181	18.761
525.386	55.7917	176.33	34.2714	72.3182	160.477	48.5357	74.4843	179.83	50.8387	80.9039	169.964	47.0931	91.8937	158.589	44.904	98.2735	173.386	47.0128	122.433	150.997	32.4069	128.118	168.351	35.6868	86.701	171.522	13.5072	91.0559	185.115	15.2679	111.366	155.139	9.71583	119.978	178.432	10.7589	112.306	161.257	45.262	140.015	152.849	19.0285	157.312	120.715	18.6851	151.035	86.6294	18.7144
525.419	55.8566	176.33	34.2714	72.324	160.459	48.5357	74.5444	179.802	50.8387	80.9141	169.964	47.0865	91.8937	158.574	44.904	98.2776	173.369	47.0256	122.433	150.997	32.4069	128.082	168.351	35.6857	86.701	171.522	13.5072	91.0632	185.115	15.3131	111.366	155.163	9.71682	119.978	178.432	10.7589	112.306	161.237	45.4164	140.015	152.849	19.0285	157.305	120.743	18.6526	151.035	86.6724	18.6505
525.453	55.9433	176.33	34.2714	72.363	160.459	48.5357	74.5491	179.768	50.8387	80.9317	169.964	47.0865	91.8937	158.574	44.909	98.2776	173.367	47.0547	122.433	151.017	32.4748	128.052	168.351	35.6868	86.701	171.522	13.5705	91.0843	185.115	15.3767	111.366	155.163	9.72016	119.978	178.436	10.7589	112.37	161.228	45.4243	140.017	152.849	19.0285	157.305	120.743	18.6851	151.053	86.6724	18.6505
525.486	55.9485	176.33	34.2714	72.363	160.457	48.5357	74.5851	179.764	50.8387	80.9332	169.964	47.0931	91.8937	158.574	44.9123	98.2776	173.363	47.0761	122.433	151.033	32.4748	128.032	168.351	35.6868	86.701	171.522	13.574	91.0994	185.115	15.4184	111.379	155.163	9.72016	119.978	178.442	10.7652	112.37	161.116	45.4243	140.017	152.849	19.0285	157.305	120.811	18.6898	151.059	86.6724	18.6505
525.519	55.9988	176.33	34.2714	72.363	160.407	48.5357	74.6017	179.751	50.8387	80.9937	169.964	47.148	91.9041	158.574	44.9378	98.2172	173.343	47.0811	122.433	151.078	32.4748	128.024	168.351	35.6868	86.7187	171.522	13.574	91.0994	185.115	15.4551	111.403	155.163	9.79981	119.914	178.45	10.7751	112.37	161.063	45.4243	140.017	152.849	19.0285	157.305	120.811	18.6898	151.084	86.6724	18.6505
525.553	56.0015	176.33	34.2714	72.363	160.382	48.5357	74.6298	179.725	50.8387	81.0554	169.964	47.2261	91.956	158.574	44.9743	98.1979	173.328	47.1065	122.433	151.08	32.4748	128.018	168.351	35.6868	86.7373	171.522	13.7391	91.1238	185.115	15.4936	111.427	155.163	9.79981	119.889	178.45	10.7751	112.37	161.052	45.4243	140.017	152.849	19.0285	157.305	120.811	18.7353	151.086	86.6724	18.6505
525.586	56.0348	176.33	33.8368	72.4408	160.376	48.5357	74.6468	179.674	50.8267	81.0846	169.964	47.2261	91.956	158.563	45.0464	98.1625	173.328	47.1241	122.433	151.097	32.4748	127.993	168.351	35.698	86.7882	171.522	13.7391	91.1238	185.115	15.4936	111.44	155.163	9.79981	119.833	178.45	10.7999	112.163	161.04	45.5427	139.993	152.875	19.0285	157.312	120.811	18.7709	151.088	86.7202	18.6505
525.619	56.19	176.33	33.8275	72.575	160.376	48.4147	74.7347	179.64	50.8113	81.088	169.942	47.2261	92.0442	158.315	45.1221	98.1625	173.328	47.1361	122.455	151.13	32.4748	127.924	168.351	35.698	86.8024	171.522	13.8024	91.3753	185.101	15.575	111.48	155.163	9.79981	119.781	178.45	10.8342	112.087	160.994	45.5427	139.983	152.914	19.0285	157.312	120.908	18.8929	151.097	86.7426	18.6505
525.653	56.501	176.327	33.8241	72.9036	160.369	48.2341	74.7719	179.54	50.8113	81.5092	169.835	47.2261	92.2162	158.252	45.1278	98.1625	173.264	47.1499	122.433	151.13	32.597	127.865	168.226	35.7014	86.8024	171.467	13.8024	91.3753	185.037	15.6011	111.487	155.139	9.89217	119.767	178.45	10.9324	112.087	160.924	45.5471	139.967	153.04	19.0285	157.312	120.966	18.9557	151.295	86.7912	18.6505
525.686	58.4204	172.429	31.2715	74.0049	160.238	47.6897	74.7719	178.947	49.7729	81.5092	169.309	47.2173	92.2162	158.084	45.1336	98.1379	173.209	47.1509	122.402	151.097	32.6558	127.819	168.22	35.707	88.6734	169.523	13.9315	91.3753	182.957	16.0151	111.542	155.1	9.89254	119.066	178.436	10.9968	112.087	160.872	45.9329	139.967	153.887	19.319	157.312	122.26	19.018	151.861	89.2756	18.7144
525.719	63.7349	162.472	29.2444	76.0885	153.547	47.197	74.7719	173.006	48.3868	81.5092	164.962	47.2173	92.2162	155.056	45.6502	98.0114	173.166	47.3828	122.402	151.08	33.0813	127.079	168.116	36.5498	88.6734	166.087	13.9906	91.3753	182.189	16.1613	111.542	155.093	10.0886	117.34	178.436	11.8166	112.087	160.839	46.1791	139.967	153.887	20.3012	157.312	126.044	20.2325	151.861	91.5646	20.8942
525.753	63.7349	156.488	29.2444	76.0885	149.537	47.197	74.7719	166.996	47.9984	81.5092	160.852	47.2173	92.2162	151.986	47.0573	96.5356	170.299	47.3961	122.402	151.033	34.7544	127.017	168.114	37.9187	88.6734	159.587	17.5281	91.3753	177.686	16.2924	111.542	154.583	13.6238	117.336	178.436	13.9521	112.087	160.651	46.964	139.967	153.887	22.5331	157.312	131.253	24.7152	151.861	96.3863	23.6054
525.786	63.7349	143.697	29.2444	76.0885	141.907	47.197	74.6468	157.659	47.6974	81.5092	153.501	47.2173	92.2162	149.006	47.3622	95.8993	165.246	47.6228	122.32	150.881	39.3529	125.909	168.114	39.2652	88.6734	152.079	17.6527	91.3753	168.971	16.4371	111.542	152.993	13.7657	117.182	178.436	14.6562	112.087	160.395	47.7997	139.93	153.887	28.1084	157.277	137.241	29.923	151.861	106.432	27.7605
525.819	63.7349	131.942	28.516	76.0885	134.899	47.1715	74.6468	147.324	46.2957	81.5092	146.135	47.148	92.2162	145.729	47.3622	94.0108	161.209	47.6228	122.265	150.797	39.8793	124.472	168.114	40.2666	88.6734	145.651	18.2428	91.3753	161.18	17.0948	111.487	151.091	16.9515	116.834	177.073	14.6562	112.087	158.916	48.3518	139.922	153.887	30.9521	157.277	145.664	31.2795	151.861	115.379	36.3695
525.853	63.7349	123.506	28.516	76.0885	127.077	47.1715	74.6468	138.222	45.7738	81.5092	137.999	47.148	92.2162	140.312	47.728	91.636	154.314	47.7211	122.265	150.787	42.1049	120.598	168.087	42.5942	88.6734	140.868	19.2673	91.3753	153.727	18.1326	111.487	150.12	17.0785	115.805	174.676	14.6562	109.611	156.497	48.3776	139.497	153.887	33.067	157.277	145.664	35.7776	151.861	121.354	41.0656
525.886	63.7349	113.074	28.516	76.0885	118.596	47.1715	74.6468	127.469	45.7738	81.5092	129.993	47.1827	92.2162	134	47.8048	89.5545	146.466	47.8541	122.243	150.749	44.0438	114.886	167.837	43.8466	88.6734	132.913	19.3693	91.3753	145.858	18.3342	111.487	148.617	18.2124	113.848	172.947	15.4531	106.992	152.116	49.2889	137.218	153.887	35.1516	157.277	145.664	38.0833	151.861	126.511	43.4527
525.919	63.7349	102.996	28.516	76.0885	110.028	47.1715	74.6298	118.796	45.6469	81.5092	121.697	47.1827	92.2162	128.615	47.8048	85.4469	137.777	47.8541	117.812	147.115	44.2008	108.238	161.165	43.8466	88.6734	125.84	19.3693	88.4582	137.566	18.3342	111.487	145.487	18.9055	109.363	164.514	15.6297	99.5987	144.472	49.6863	130.917	153.887	37.4482	155.125	145.664	42.0992	151.861	131.696	57.2081
525.953	63.7349	92.1	28.516	76.0885	99.6314	47.1715	70.6897	108.216	45.6469	80.6128	111.574	47.2173	92.024	119.771	47.8086	79.8725	128.739	47.8541	110.655	141.584	45.0304	100.083	154.715	44.1255	88.6734	115.154	19.3693	83.662	127.402	18.3342	111.487	141.481	19.2803	102.384	156.64	15.9965	92.5868	137.336	49.7406	122.251	153.887	37.6254	145.187	145.664	48.9086	151.861	134.024	62.2964
525.986	63.7349	81.0547	28.516	76.0885	90.5057	47.1715	61.7247	97.2031	45.6469	71.4189	103.166	47.3048	84.8975	110.195	47.9612	71.8906	119.235	48.2047	100.49	134.903	45.2429	87.2384	145.214	45.0977	87.5772	106.027	19.3693	75.3819	115.774	18.3342	111.251	134.059	19.4449	91.4965	148.19	15.9965	83.1343	127.93	49.7903	110.223	152.325	38.4505	123.685	145.664	49.8262	144.738	134.024	62.411
526.019	58.6604	71.1729	28.516	71.6279	80.7973	47.197	57.057	89.0731	45.6469	67.2993	92.6104	47.3562	79.9139	101.471	48.1158	66.8822	108.721	48.3902	94.7416	129.024	46.0411	79.5548	138.017	45.3882	80.1346	95.6756	19.3693	69.2049	104.086	18.3342	100.603	125.381	19.4449	83.3834	140.779	15.9965	79.1325	119.428	50.0084	102.507	147.752	38.8591	119.015	145.664	50.1012	135.69	134.024	62.9484
526.053	50.1643	62.7703	28.7365	64.7768	70.5336	47.3293	48.8692	80.0436	45.6469	59.7826	82.4517	47.3562	72.6516	90.893	48.2288	60.0744	98.3344	48.3902	89.1914	119.388	46.3861	74.8027	128.582	45.488	73.5918	86.7975	19.3693	60.8222	94.0581	18.3889	91.2143	116.477	19.4449	78.8025	132.471	15.9965	72.4327	107.96	50.5033	94.4025	140.487	39.1963	109.684	145.664	50.6532	131.905	134.024	63.2474
526.086	41.4904	54.9727	29.5727	55.6126	61.5799	47.4997	41.5341	72.2141	45.6469	52.4358	74.1499	47.3562	65.8097	80.528	48.4373	53.3822	89.6449	48.3902	83.444	108.565	46.575	69.1197	119.373	45.7431	65.7461	74.9768	19.3693	52.5306	84.924	18.5674	89.7768	105.213	19.4449	73.4142	120.755	15.4531	65.6531	98.5176	50.9745	87.7353	130.156	39.1963	100.249	145.664	50.6532	120.741	134.024	64.2036
526.119	32.2414	48.1154	31.0032	47.6727	54.7219	47.7148	33.4741	65.3138	45.6469	45.052	66.4059	47.3562	58.2657	72.8299	48.4383	46.0665	82.7864	48.3902	76.9078	101.11	46.575	63.9111	111.02	45.7431	57.9923	67.5865	19.2964	44.7944	78.6102	18.5674	85.0819	96.9982	19.4449	68.5073	110.086	14.8004	59.8735	89.4709	51.659	82.441	123.44	39.1963	97.9551	145.196	50.6532	119.863	134.024	64.2036
526.153	23.2254	42.0792	31.2356	39.8255	49.9411	47.7351	25.6093	59.7578	45.7738	36.8646	61.8132	47.4916	50.3299	67.6065	48.4389	38.4528	77.9146	48.3902	68.4509	96.6272	46.575	55.8431	105.542	45.7431	49.9003	62.0722	19.2964	38.2304	72.8358	18.5674	78.6058	90.129	19.4449	58.4614	102.572	14.6562	52.178	84.2396	51.6983	74.7366	116.899	39.1963	95.0967	138.24	50.6532	119.361	134.024	64.2036
526.186	17.8918	33.964	31.7882	35.765	43.7279	48.1986	19.6957	54.7486	46.0646	31.4927	54.8985	47.5725	44.7212	62.6874	48.595	32.3326	72.4245	48.6182	64.4326	90.8768	46.575	51.0908	101.211	45.7431	42.718	54.5322	19.4635	30.9606	65.3053	19.3579	68.7471	83.6713	19.4449	51.7319	98.6699	14.7406	48.2865	80.487	51.8615	70.8027	111.027	39.1963	89.9515	134.281	50.6532	119.21	134.024	64.2036
526.219	12.8242	28.1008	32.0594	30.7286	38.4567	48.2825	14.8036	49.2992	46.6513	26.7197	49.9057	48.1179	39.3409	57.3262	48.7516	27.5886	67.3897	48.6182	60.3914	84.6979	46.575	47.2844	95.0771	45.7431	38.5266	49.811	19.4635	26.1519	58.7751	19.3579	62.4286	77.5962	19.2803	47.0081	94.1175	14.7406	42.7943	75.3448	51.8615	68.279	102.579	39.1963	88.1134	124.679	50.6532	119.07	134.024	64.2036
526.253	8.57894	24.6723	32.0594	25.3842	33.8686	48.2825	11.0615	45.6184	47.4357	21.9093	44.9126	48.1179	35.147	51.2577	48.595	24.31	61.4897	48.3902	56.4827	77.7342	46.3861	44.4252	88.1651	45.488	34.1355	45.7549	19.3172	20.9119	52.7186	18.7674	57.0146	72.1151	18.8826	45.0791	89.9316	14.7406	38.6881	69.1885	51.8615	65.9306	96.0134	39.0798	87.4055	117.447	50.6532	118.262	123.944	64.2036
526.286	4.37981	19.5701	32.0594	22.4285	30.734	48.2825	7.53803	42.5695	47.4357	18.6577	40.584	48.1179	31.0543	46.737	48.595	20.6086	56.536	48.3902	52.3961	71.3689	46.3562	42.0636	80.8175	45.4595	29.7467	42.2279	19.3172	17.6268	49.4477	18.7674	54.7369	67.2345	18.7913	43.74	85.7316	14.6562	35.6157	63.6609	51.659	63.6909	88.6319	38.8591	85.6185	107.953	50.4797	114.342	120.482	63.2474
526.319	1.46537	15.4537	32.0594	18.6271	26.1841	48.2825	4.58588	38.3021	47.4357	16.2959	36.9782	48.1179	28.4389	42.2191	48.595	18.4473	53.183	48.2123	49.9216	66.9465	46.0553	39.0287	77.6198	45.0977	25.3477	36.7452	19.3172	14.096	45.4664	18.7674	51.2352	61.4512	18.4224	39.0724	76.8095	14.6562	33.9354	59.5974	50.9745	59.9871	84.1107	37.6254	83.1826	104.934	49.8262	112.267	119.764	62.411
526.353	1.46537	12.353	32.0594	17.3819	24.8703	48.1986	2.56573	36.2087	47.4357	14.494	35.0212	47.5725	27.2111	40.1798	48.4383	17.0656	50.5306	48.2047	48.5478	65.0756	46.0411	36.7394	76.6504	44.2234	24.3331	32.968	19.3172	12.293	42.1384	18.5674	48.941	56.6595	17.9267	35.4908	70.884	14.7406	32.2295	57.4929	50.7156	57.3343	82.0846	37.4482	80.6172	103.633	48.9086	109.518	119.653	62.2964
526.386	1.46537	9.7711	32.0594	15.5558	22.5117	48.1986	0.0972728	33.191	47.4357	12.2989	32.7011	47.5725	25.775	39.1374	48.4383	15.1082	48.6753	48.2047	46.2451	64.1989	45.2429	32.0022	74.6771	44.1255	23.1161	29.6108	19.3172	9.67391	38.8068	18.2429	47.49	53.8329	17.7353	31.0205	66.5772	14.7941	30.0953	56.0271	50.7156	53.4236	80.2693	37.3812	78.6188	103.598	48.4176	108.78	118.586	59.9262
526.419	1.46537	8.60961	32.0594	15.5558	21.0729	48.1986	-1.87523	30.89	47.4357	9.7493	31.193	47.5725	23.0313	38.226	48.4383	11.7793	47.0996	48.2047	43.0723	62.9789	45.165	28.6925	73.4132	43.7019	20.5806	27.5857	19.3172	8.0899	38.0525	17.9126	45.5168	52.8573	17.7353	28.4297	64.9809	14.7941	26.4881	54.2209	50.7156	48.3562	78.6562	34.3034	73.8832	103.392	43.9734	108.278	117.194	54.9933
526.453	1.46537	6.00853	32.0594	15.5558	18.7051	48.1986	-1.87523	27.6525	47.4357	9.7493	28.2103	47.4888	22.7108	36.6048	48.4383	8.20613	44.8341	47.2017	40.6974	61.6993	45.165	25.0615	71.1079	43.7019	20.5806	26.2663	19.3172	6.20231	35.8806	17.9126	44.4752	51.9203	17.7008	25.4605	63.3018	14.7941	23.5963	53.361	49.7903	45.1943	77.2317	34.3034	70.0759	103.212	43.4652	103.531	116.989	50.279
526.486	1.46537	3.22626	32.4956	15.5558	15.6951	48.2825	-1.87523	23.6523	47.4357	9.7493	25.8426	47.4888	22.7108	34.1506	48.4383	7.47317	42.9211	47.2017	39.2632	60.9844	45.165	23.4076	70.2194	44.0198	20.5806	24.5648	19.4635	6.20231	33.924	17.9126	40.2435	49.0042	17.5979	22.0943	61.5573	14.7941	21.7268	52.2869	49.7903	44.4948	75.9093	34.3034	69.926	102.899	43.4652	103.188	116.866	50.279
526.52	1.46537	1.83281	33.3349	15.5558	13.3617	48.3048	-1.87523	21.3601	47.6517	9.7493	24.0092	47.4888	22.7108	31.8463	48.595	7.0568	40.8506	47.2017	38.4608	59.4636	45.165	23.0905	68.9016	44.0198	20.5806	23.2878	19.7606	6.20231	31.9008	18.0368	38.9711	45.7815	17.5132	19.3639	57.9991	14.7941	21.6381	50.0598	49.4094	44.0076	74.7186	34.3034	69.5595	102.7	43.4652	102.638	116.866	50.279
526.553	1.46537	0.4021	33.6766	15.5558	11.7173	49.2509	-1.87523	19.5631	48.4047	9.7493	22.5177	47.4888	22.7108	29.6388	48.8195	6.74036	39.4366	47.2017	38.4096	57.1944	45.165	23.0879	67.0739	44.0198	20.5806	21.4787	19.8114	6.20231	30.4046	18.2429	38.8721	43.4443	17.5132	19.1183	55.9731	14.8004	21.6031	49.1343	49.4094	43.8476	72.7286	34.3034	69.2148	99.1654	43.4652	102.384	116.275	50.279
526.586	1.46537	-1.84152	33.6766	15.5558	9.32326	49.4095	-1.87523	16.1759	48.4047	9.7493	20.785	47.4888	22.1938	27.8976	48.8195	6.65356	36.3739	47.2017	38.3616	56.1574	45.165	22.9598	65.6698	43.5297	20.5806	19.2872	19.8311	6.20231	27.3249	18.2857	38.7647	42.8898	17.5132	18.8455	55.7374	14.9353	21.4692	47.0546	49.4094	43.6882	71.7589	34.1404	68.6456	97.9435	42.7253	101.608	116.275	49.2225
526.62	2.96426	-3.50326	33.6766	15.5558	7.72667	49.4095	-1.87523	13.9559	48.4047	9.7493	19.0256	47.4888	21.7477	26.2352	48.8195	6.41781	34.6786	47.2017	38.1985	54.4174	44.9423	22.7114	63.6607	43.3021	20.5806	17.4583	19.9173	6.20231	25.1541	18.2857	38.5708	42.8494	17.5132	18.6343	55.1068	14.9804	21.3383	45.5659	49.4094	43.5485	70.101	33.7966	68.1425	96.651	39.1095	101.442	116.866	46.5943
526.653	7.05392	-7.18896	33.6766	15.5558	6.46577	49.4095	-1.87523	10.8979	48.4047	9.7493	15.3982	47.4888	21.5053	23.1483	48.8195	6.38086	31.3882	47.2017	37.8799	52.3855	44.8102	22.2691	60.8026	43.3013	20.5806	16.3335	20.0224	6.20231	22.0414	18.2857	38.4713	42.6975	17.5979	18.2798	53.9258	15.067	21.2905	42.9342	48.9251	42.6106	68.5364	32.682	67.8784	94.7173	37.9988	101.337	116.933	45.177
526.686	9.43368	-12.3886	33.6766	17.0079	2.08922	49.4095	-1.87523	4.73156	48.4047	9.7493	10.6618	47.4888	21.2635	20.1532	48.8195	6.36956	26.1461	47.2017	36.0703	50.3624	44.746	19.4924	57.752	42.8303	20.5806	13.6092	20.1998	6.20231	16.8245	18.2857	38.3557	41.9746	17.7008	17.8683	52.6701	15.1166	21.239	38.9896	48.868	41.7242	66.945	32.3681	65.3904	92.9332	37.912	95.5359	117.194	42.4175
526.72	10.1244	-17.114	33.6766	18.1442	-2.29335	49.4095	-0.908867	0.556636	48.4047	10.4462	7.73971	47.4888	21.1925	16.8033	48.8195	5.94675	21.7018	47.1859	33.9641	47.1206	44.6536	17.2385	52.563	42.5877	21.2958	10.2878	20.4574	5.88774	13.1505	18.2857	38.1321	41.2082	17.7353	16.7376	52.1582	15.1394	19.931	34.8746	48.8345	38.7144	63.9396	32.117	58.2271	91.5813	37.113	81.7861	118.586	41.054
526.753	10.8255	-21.335	33.6766	18.8772	-5.29344	49.4095	-0.267854	-2.6148	48.4047	11.0488	4.76155	47.4888	21.1925	14.3807	48.8195	5.75726	17.6406	47.1673	32.7512	45.1617	43.8056	16.5494	49.8958	42.5416	22.3111	7.19319	20.4975	5.68186	9.84307	18.2857	37.5058	39.6449	18.4511	16.691	49.8624	15.238	19.8448	31.6894	48.7682	36.3394	62.9333	31.7297	54.0986	90.9567	36.8989	77.9405	119.653	40.6515
526.786	11.2989	-24.8332	36.2624	19.32	-8.13048	49.8315	0.101986	-5.39821	48.5754	11.6325	1.48143	47.4888	21.1925	12.0352	48.922	5.72423	16.0037	47.0973	32.0023	44.726	43.4274	14.5605	48.1272	42.2789	22.5128	2.32095	20.6713	5.68186	5.73951	18.2857	37.3227	36.2957	18.4511	15.6901	41.9368	15.238	19.5169	30.5601	48.762	33.7313	62.175	31.7297	51.4286	90.8722	36.8989	76.1382	119.653	40.3638
526.82	11.5595	-26.5171	37.6338	20.0621	-9.36754	51.3236	0.175158	-7.75423	50.3972	11.6904	0.229449	47.6734	21.1925	11.2799	48.922	5.72423	13.82	46.8569	30.7814	43.999	43.4141	12.5959	46.7615	42.1624	22.6013	-0.0564149	20.7376	5.68186	3.92187	18.5473	36.477	32.2839	18.4511	13.5029	35.8333	15.26	18.9443	29.656	48.498	31.242	60.8357	31.7297	46.9187	90.871	36.8989	70.096	119.653	40.3638
526.853	12.4884	-27.9882	37.6338	20.2684	-9.70402	52.1546	0.202329	-8.73226	51.7515	11.7506	-0.976057	47.9319	21.1925	10.7107	48.922	5.61099	12.3681	46.9435	29.2576	43.5517	43.4141	10.4093	45.5295	41.9641	22.6088	-2.67057	20.8187	5.68186	0.289253	18.9503	35.1012	31.4032	18.4704	11.5671	33.2365	15.361	17.7811	28.6155	48.4598	27.6231	59.903	31.7297	41.0379	90.871	36.8989	61.861	121.252	40.3638
526.886	12.9539	-28.1337	37.6338	20.5115	-10.6906	52.1546	0.225924	-9.86465	52.1752	11.8675	-1.53612	48.0211	21.1925	10.1986	48.922	5.1288	11.6734	46.9435	27.2665	42.6112	43.4141	8.64495	43.9733	41.9641	22.7103	-3.98038	20.8472	5.77745	-1.01524	19.4578	34.6292	31.2901	18.4704	10.4165	32.0116	15.3742	16.1771	27.7473	48.4598	25.0467	59.0036	31.7297	37.0648	90.871	36.8989	56.6022	121.83	40.3638
526.92	13.1416	-28.1825	37.6338	20.5641	-10.8588	52.1546	0.351711	-11.0876	52.1752	11.9858	-2.04314	48.0211	21.1925	9.83058	48.922	4.53171	10.7642	46.9435	25.8492	42.6112	43.4141	7.95191	43.588	41.9641	23.0029	-4.01591	20.8918	5.77745	-1.81361	20.5255	34.0358	31.2901	18.5439	9.28755	30.5764	15.451	15.2562	27.6736	48.4598	23.1591	58.9201	31.7297	35.7426	90.871	36.8989	56.5009	122.666	40.3638
526.953	13.3296	-28.1825	37.6338	20.6402	-10.8588	52.1546	0.392079	-12.2496	52.1752	12.0592	-2.04314	48.0211	21.1394	9.69149	48.922	4.34568	9.60321	46.9435	24.7119	42.6112	43.0407	6.69782	43.0547	41.3966	23.0683	-4.14821	21.0523	5.88774	-1.83198	20.6797	34.0358	31.2901	18.55	8.78922	30.2761	15.5138	14.8587	27.0879	48.0874	22.7762	58.9201	31.37	35.6154	90.871	36.8989	56.4847	122.703	40.3638
526.986	13.7536	-28.1825	37.6338	20.7459	-10.8588	52.1659	0.587328	-12.613	52.2371	12.0955	-2.04314	48.0211	21.1384	9.69149	48.922	4.15884	9.56917	46.9435	24.3363	42.6112	42.9855	6.63045	43.0547	40.8377	23.2596	-4.16934	21.2098	5.88774	-1.89457	20.9864	34.0266	31.2901	18.5559	7.31805	30.2761	15.6579	14.8341	27.0879	47.73	22.7694	58.9201	30.8016	35.5742	90.871	36.0198	56.4766	122.729	40.0139
527.02	14.0207	-28.1825	37.6933	20.7981	-10.8588	52.1706	0.644524	-12.6579	52.2371	12.1759	-2.04314	48.0211	21.1225	9.69149	48.922	4.09988	9.56917	46.9435	24.23	42.6112	42.8903	6.53264	42.9816	40.6412	23.3318	-4.16934	21.3542	5.77745	-1.89457	21.4562	33.9535	31.2901	18.6476	7.13546	30.2761	15.7651	14.8021	27.0538	47.3708	22.4529	58.9201	30.6082	35.4281	90.8722	35.485	56.4399	122.74	39.2015
527.053	14.0337	-28.1825	37.8569	20.8854	-10.8588	52.2583	0.651884	-12.7376	52.3451	12.2196	-2.04314	48.0245	21.0553	9.69149	48.922	4.08754	9.56917	46.9435	24.1593	42.6112	42.7627	6.38067	42.972	40.4128	23.3336	-4.16934	21.3542	5.77745	-1.934	21.7388	33.9127	31.2901	18.6476	6.77851	30.1426	15.8415	14.61	27.0538	47.0581	22.4195	58.9201	30.4296	35.3984	90.9567	34.9116	56.1489	123.406	38.3566
527.086	14.3284	-28.1825	37.8624	21.0817	-10.8588	52.3093	0.667275	-12.7376	52.3532	12.2831	-2.04314	48.2089	20.9868	9.69149	48.7138	4.08649	9.56917	46.9435	24.1411	42.6112	42.59	6.32337	42.972	40.2391	23.3318	-4.16934	21.3846	5.77745	-1.95372	21.7523	33.9116	31.2901	18.6476	6.41895	30.0568	15.8907	14.5846	27.0538	46.9133	22.303	58.9201	30.3152	35.0248	90.9567	34.4218	55.029	123.86	37.7039
527.12	14.7337	-28.1825	37.8624	21.5774	-10.8588	52.4359	0.924277	-12.7376	52.3869	12.2851	-2.04314	48.2924	20.9754	9.69149	48.6709	4.06918	9.56917	46.9435	24.0308	42.5855	42.4359	6.30663	42.9311	40.2176	23.3038	-4.16934	21.4264	5.77745	-1.95372	21.7591	33.8647	31.2901	18.5559	6.41895	30.0123	16.0069	14.5735	27.0538	46.6004	22.0481	58.9001	30.1888	34.4957	91.6008	34.348	54.7621	124.563	37.5061
527.153	14.9926	-28.1825	37.8624	21.8587	-10.8588	52.4359	1.59213	-12.7376	52.3869	12.3564	-2.04314	48.2195	20.9754	9.69149	48.6176	3.98268	9.56917	46.9435	23.9554	42.5587	42.4359	6.30295	42.8998	40.2176	23.3038	-4.16934	21.4327	5.77745	-1.95372	21.7591	33.8486	31.2901	18.5559	6.37028	30.0028	16.061	14.5578	27.0538	46.5817	21.7554	58.8811	30.0555	34.2548	92.0793	33.6917	54.1755	125.187	36.9292
527.186	15.0181	-28.1337	37.8569	22.1217	-10.8588	52.4095	1.64954	-12.8144	52.3532	12.3824	-2.04314	48.2089	20.9754	9.69149	48.6078	3.96198	9.49869	46.9435	23.9067	42.4613	42.4359	6.2908	42.8647	40.2176	23.3038	-4.16934	21.4603	5.77745	-1.95372	21.7591	33.8316	31.2901	18.6476	6.36211	29.9983	16.0709	14.5267	26.9877	46.5817	21.6945	58.8527	30.0537	34.0666	92.0793	33.4624	53.5707	125.187	36.8115
527.22	15.1064	-28.0819	37.6933	22.1637	-10.8918	52.2583	1.72581	-12.8563	52.3451	12.476	-2.04314	48.0245	20.9754	9.59107	48.5863	3.96198	9.29101	46.8702	23.7666	42.4613	42.4359	6.28948	42.8496	40.2176	23.3318	-4.14821	21.4982	5.77745	-1.98545	21.7591	33.8077	31.2901	18.6476	6.35227	29.9762	16.0728	14.5252	26.9658	46.5817	21.6945	58.8527	30.0537	34.0666	92.0793	33.4624	53.5707	125.187	36.8115
527.253	15.1153	-27.95	37.6338	22.1953	-10.8918	52.1706	1.74946	-12.932	52.2371	12.4765	-2.04314	48.0211	20.9754	9.59107	48.5421	3.96198	9.13989	46.8569	23.7666	42.4613	42.4359	6.2487	42.8496	40.2176	23.3336	-4.08041	21.5395	5.77745	-1.98545	21.7591	33.803	31.2901	18.6476	6.26635	29.9474	16.1575	14.5252	26.9658	46.5696	21.6945	58.8527	30.0537	34.0666	92.0793	33.3646	53.5707	125.187	36.6481
527.286	15.1428	-27.8037	37.5892	22.2018	-10.8918	52.1659	1.77211	-12.932	52.2147	12.4802	-2.04314	48.0172	20.9868	9.59107	48.4926	3.98268	9.13989	46.8093	23.7666	42.4613	42.4285	6.2487	42.8496	40.1635	23.3526	-4.01591	21.5874	5.86454	-1.98545	21.7591	33.7999	31.2901	18.6476	6.26088	29.9474	16.1905	14.5578	26.9658	46.5692	21.6945	58.8527	29.9644	34.0666	92.0793	33.3117	53.5707	125.187	36.4765
527.32	15.2915	-27.727	37.5458	22.2023	-10.8918	52.1546	1.81104	-12.932	52.1752	12.5234	-2.04314	48.0093	20.9995	9.59107	48.4139	4.06918	9.13989	46.7815	23.7666	42.4613	42.3573	6.2487	42.8496	40.1219	23.426	-3.97842	21.6123	5.89936	-1.98545	21.7591	33.7874	31.2901	18.6476	6.18823	29.9111	16.2692	14.5735	26.9658	46.4897	21.6945	58.8527	29.9568	34.0666	92.0793	33.2247	53.5707	125.187	36.4563
527.353	15.4572	-27.5468	37.5356	22.2043	-10.8918	52.1429	1.88684	-12.932	52.1635	12.5562	-2.04314	47.9814	21.0553	9.59107	48.3846	4.08649	9.13989	46.7442	23.7666	42.4613	42.3199	6.2487	42.8496	40.0303	23.4769	-3.9367	21.6452	5.95748	-1.98545	21.7591	33.7807	31.2901	18.6476	6.11423	29.6978	16.2822	14.5846	26.9658	46.447	21.6945	58.8527	29.8944	34.0666	92.0793	33.1324	53.5707	125.187	36.4458
527.386	15.4939	-27.5286	37.4404	22.2156	-10.8918	52.1345	1.94147	-12.932	52.032	12.5672	-2.04314	47.9521	21.1225	9.59107	48.3327	4.08754	9.13989	46.7258	23.7666	42.4613	42.294	6.2487	42.8496	40.0287	23.4774	-3.93489	21.6452	5.98012	-1.98545	21.7523	33.7807	31.2901	18.6854	6.11423	29.5243	16.3963	14.61	26.9658	46.3337	21.6945	58.8527	29.8306	34.0666	92.0793	33.1089	53.5707	125.187	36.4448
527.42	15.6575	-27.4791	37.425	22.4864	-10.8918	52.052	1.95969	-12.932	51.9518	12.6347	-2.04314	47.9521	21.1394	9.59107	48.2938	4.09988	9.02399	46.7167	23.7666	42.4613	42.2877	6.2487	42.8496	40.0271	23.4824	-3.90168	21.6452	6.02824	-1.98545	21.645	33.7807	31.1069	18.6958	6.11423	29.3042	16.5044	14.793	26.9658	46.1824	21.6945	58.8527	29.8306	34.0666	92.0793	33.0136	53.5707	125.187	36.3381
527.453	16.1165	-26.1624	36.3776	22.5264	-10.8027	51.8076	2.43029	-12.932	51.8564	12.7222	-2.04314	47.8121	21.1563	9.59107	48.2859	4.15884	8.97036	46.7138	23.7666	42.2161	42.2646	6.2487	42.3311	40.0271	23.5816	-3.80149	21.6452	6.19714	-2.01878	21.3183	33.7807	30.3554	19.8283	6.11423	28.6051	17.0042	14.793	26.5274	46.1796	21.6945	58.1313	29.8944	34.0666	91.8356	33.0136	53.5707	124.516	36.3381
527.486	19.276	-25.8896	29.0919	22.9752	-10.7624	49.194	3.65028	-14.1228	49.0228	13.2957	-2.83178	46.4072	21.6842	8.7943	47.8802	4.30081	7.79183	46.0671	23.7666	40.3919	42.2439	6.28948	41.1096	40.0287	25.1817	-3.70252	21.6682	6.29138	-2.45673	20.7053	33.7807	28.9051	20.4737	6.11423	28.5223	17.3729	14.793	25.4722	46.1681	22.1987	56.6236	29.9568	34.6925	88.912	33.0136	53.4137	121.123	36.3381
527.52	21.3564	-25.8509	24.2334	24.6889	-10.7624	45.9404	5.04877	-16.0564	45.3164	14.7289	-4.81314	44.1046	22.8076	6.92662	45.8706	5.05218	5.86537	44.5405	23.9372	38.5745	42.224	6.32337	40.3442	40.0303	26.9181	-3.59358	21.6747	6.72669	-2.77454	19.9254	33.7807	26.3813	21.6226	6.11423	27.7919	17.8259	14.793	23.7123	46.1681	22.1987	55.1662	29.9644	34.6925	86.2806	33.0136	53.4137	116.577	36.3381
527.553	23.4615	-25.8095	22.3487	26.4943	-10.7624	44.6924	7.39581	-17.364	43.9163	16.2699	-5.71408	43.4419	25.1212	6.4191	44.6269	6.24134	5.22239	44.5405	25.1465	38.4179	41.6549	6.85097	39.5832	40.1219	28.2541	-3.58854	21.6747	8.84988	-4.84965	19.6039	33.7874	26.1127	21.6226	6.26635	27.5192	17.8573	15.9182	23.2227	46.1681	22.1987	54.1668	30.0537	34.6925	84.5004	33.0136	53.4137	115.156	36.3381
527.586	28.7247	-25.7448	21.8825	30.3987	-10.7624	43.4741	11.7997	-17.364	42.1166	20.4173	-5.71408	43.0361	28.384	6.4191	44.514	9.39513	4.14997	43.8284	27.3909	37.6998	41.5323	8.45409	37.4438	40.3057	29.9589	-3.28311	21.6747	10.6136	-6.6158	19.5166	33.7999	25.9438	21.6226	6.41895	27.3672	17.8573	17.8991	23.0081	46.3337	22.1987	51.5169	30.0555	34.6925	81.2539	33.1324	53.3856	112.275	36.4448
527.62	32.9713	-25.6659	21.8825	33.6617	-10.7408	43.1245	16.0741	-17.364	42.1166	22.8931	-5.71408	42.8049	30.1548	6.4191	44.248	12.6278	1.55933	43.5995	29.2812	36.5757	41.3454	9.65799	36.8168	40.4713	32.0758	-3.24909	21.6747	13.3292	-8.49247	19.4801	33.7999	25.7929	21.6226	6.45227	27.3013	17.8573	19.7567	22.1666	46.3337	22.1987	51.4393	30.9585	34.6925	80.4608	33.3117	53.3856	111.946	36.4458
527.653	37.1903	-25.5189	21.8825	38.5446	-10.7408	43.1245	22.1944	-17.364	42.1166	27.5411	-5.71408	42.495	33.4895	6.4191	43.9191	15.8709	-1.57943	42.9653	29.7628	35.8314	41.2383	10.9569	34.4169	40.6437	36.1254	-3.09752	21.6747	17.2892	-9.98227	19.416	33.9363	25.7872	21.6226	7.50941	27.127	17.8573	20.8921	19.5995	45.837	22.1987	50.2818	31.2606	34.6925	79.8667	33.3646	53.2462	111.221	36.8115
527.686	42.9581	-25.1267	21.8825	43.2994	-10.7408	43.1245	27.7367	-17.364	42.1166	31.2065	-5.71408	42.495	35.5242	6.4191	43.8991	19.2293	-4.80658	42.9653	29.9283	33.3951	41.1611	11.7396	30.586	40.8669	39.2289	-2.84957	21.6747	22.6766	-10.6966	19.1918	34.7563	25.327	21.6226	8.93185	26.433	17.8573	22.647	16.8964	45.586	22.1987	48.4072	31.9125	34.6925	77.8807	33.9541	53.0934	108.691	37.1683
527.72	51.9155	-23.6888	21.8825	48.6434	-10.2679	43.1245	35.5255	-17.364	42.1166	36.8494	-5.71408	42.495	38.5016	6.4191	43.6704	24.2645	-5.229	42.9653	30.3234	31.5692	41.1611	12.7606	25.1849	40.8858	43.3319	-2.73076	21.6747	27.8682	-10.6966	19.1918	35.6718	25.2775	21.6226	9.32558	23.0796	17.8573	25.1321	13.2358	45.3099	22.1987	46.1764	32.2807	34.6925	77.3544	35.9817	53.0934	107.817	39.06
527.753	63.7014	-19.689	21.8825	54.7129	-8.47665	43.1245	43.5666	-17.364	42.1166	43.2882	-5.71408	42.495	41.547	6.4191	43.6704	28.1371	-5.229	42.9653	30.3542	29.3022	41.1611	12.7671	22.1592	41.0872	48.7768	-2.11634	21.6747	35.7655	-11.2398	19.1918	36.12	25.253	21.6226	13.659	9.30198	17.8573	26.9663	11.3937	45.0625	22.1987	43.7368	32.4499	34.6925	76.6464	36.1861	48.8879	106.208	39.3263
527.786	72.3506	-14.5553	21.8825	59.4391	-5.36592	43.1245	52.9948	-17.364	42.1166	48.9066	-5.71408	42.495	45.0445	6.4191	43.6704	32.7739	-5.40487	42.9653	30.5157	28.0855	41.1611	13.7517	15.2987	41.2446	52.4117	0.935352	21.6682	43.215	-11.8946	19.1918	36.5811	25.0522	21.6226	19.2095	3.24841	17.8259	27.54	10.8621	45.0625	22.5305	40.1004	33.4962	24.7014	74.4985	37.1352	33.0169	103.706	41.5054
527.82	79.3412	-9.52051	21.8825	65.3336	-0.629501	43.1245	61.4409	-17.364	42.1166	56.1291	-5.71408	42.495	49.2445	6.4191	43.6704	38.585	-5.69426	42.9653	30.5406	26.2021	41.1611	14.7929	10.3903	42.0408	56.7294	2.58094	21.2007	48.1775	-11.9605	19.1918	36.7155	24.0878	21.4703	20.5421	1.42441	17.3729	29.6123	10.5297	45.0625	22.5305	35.7164	33.8236	13.8545	69.8453	37.4568	18.8452	100.733	41.8681
527.853	86.7977	-5.1067	21.8825	70.5282	3.26165	43.1245	67.5749	-16.9117	42.1166	62.096	-4.89171	42.495	52.1148	7.78827	43.6704	45.7113	-5.69426	43.5984	31.061	23.5588	41.1611	16.7196	4.71656	42.077	59.3952	4.35797	21.0942	54.1217	-12.0414	19.416	36.753	24.0376	20.3164	22.8867	0.907691	17.3044	33.732	10.4425	45.0625	22.5305	30.1636	33.8543	6.0368	65.912	37.8855	7.61561	97.1515	42.4075
527.886	92.0847	-2.87369	22.0895	75.5803	6.70606	43.1245	72.9503	-14.2787	42.6215	66.3358	-2.72273	42.5359	55.9136	10.268	43.8991	51.4813	-5.84245	43.8284	31.3205	23.3725	41.2383	18.5169	3.34952	42.3246	66.4597	6.02665	21.0797	60.7949	-12.0414	19.416	36.9633	23.7924	19.7805	24.1014	0.857806	16.7218	37.6948	9.64949	45.3508	22.5305	28.0245	33.9638	0.952009	59.3351	37.9543	-3.2124	93.6874	45.1092
527.92	98.4036	-2.83493	23.6851	81.975	8.51547	44.0119	79.9909	-12.7183	44.1965	72.4864	-0.682534	42.8049	62.0189	11.8875	43.9191	57.7081	-5.84926	44.4574	32.593	23.1423	41.3454	24.4667	2.96247	42.6392	72.4326	6.06553	20.9104	67.8087	-12.0414	19.5166	38.3696	23.7717	19.7048	25.1752	0.851959	16.6767	43.8815	9.55773	45.586	22.5305	25.8351	34.5653	0.924784	52.4232	38.2865	-13.2886	86.6712	45.9072
527.953	104.306	-2.67899	26.4676	87.9157	8.61627	44.9196	84.285	-12.5912	45.5146	77.3209	-0.521735	43.0361	68.3218	12.141	44.1528	61.9224	-5.84926	44.5405	38.4461	23.0738	41.6549	30.4187	2.94538	42.9999	78.9901	6.06601	20.9104	73.2952	-12.0414	19.6039	40.4706	23.7628	19.5658	26.3443	0.679787	16.6556	49.9872	9.20181	45.7309	22.5305	24.0924	35.1311	0.89591	48.1018	39.7032	-15.6488	79.8737	46.1685
527.986	108.203	-2.65077	29.9074	92.4675	8.67389	46.9727	87.0496	-12.5187	47.4237	80.6998	-0.521735	44.0741	71.7645	12.23	44.514	65.8317	-5.84926	44.8371	41.094	22.8867	41.9765	33.6333	2.26009	43.5382	83.9148	6.26193	20.9104	76.8465	-12.0414	20.0909	41.8546	23.1731	19.4133	26.8638	0.437597	16.6413	53.0694	9.20181	45.7703	22.5305	22.9217	35.2001	0.785067	45.3654	41.2824	-15.6488	79.807	48.4046
528.02	111.476	-2.58364	31.8526	94.954	8.67889	48.2619	89.2698	-12.506	49.0544	83.9363	-0.521735	44.689	74.4564	12.448	44.6269	68.319	-5.84245	45.2236	42.6221	22.368	42.565	36.4896	2.00635	43.5382	86.4132	6.35223	20.9104	79.9292	-12.0179	20.2135	43.5477	22.9978	19.4128	27.6465	0.435131	16.6404	55.3392	9.20181	45.7703	22.5305	20.8372	35.8843	0.759865	45.3654	42.3437	-15.6488	79.807	49.4848
528.053	115.145	-2.48615	31.9174	96.9238	8.81956	49.44	91.102	-12.4536	49.9036	85.2778	-0.521735	46.161	76.0309	12.4887	45.9774	70.4443	-5.74704	45.2723	44.1874	21.9788	43.294	38.4687	1.98866	43.5382	89.584	6.56206	20.9104	82.6521	-11.9825	20.291	45.1338	22.1822	19.4058	29.4561	0.396632	16.4724	56.7171	9.20181	45.7309	22.905	20.7085	35.8843	0.759865	45.3654	43.1126	-15.6488	79.807	50.2022
528.086	116.967	-2.35551	31.9174	99.0044	8.83483	49.7606	93.2293	-12.4398	49.9805	87.5691	-0.521735	46.3701	77.8472	12.4916	46.1225	72.9787	-5.73024	45.3051	45.8641	21.4219	43.5859	39.7146	1.95608	43.2806	90.7473	6.58456	20.9104	84.5897	-11.9605	20.3535	46.6825	20.8921	19.1102	30.5374	0.388667	16.2439	58.7269	9.20181	45.586	23.8233	20.6917	35.8484	0.759865	45.3654	44.2037	-15.6488	79.807	51.3254
528.12	117.138	-2.35551	31.9257	99.0553	9.01609	49.8232	93.2866	-12.4398	50.0159	87.9105	-0.521735	46.4362	78.1871	12.4916	46.1225	73.5243	-5.73024	45.3051	45.8741	21.3929	43.5859	39.7203	1.88286	43.2676	91.2617	6.75977	20.9315	85.0732	-11.8946	20.4541	47.2666	20.8921	18.8211	30.7921	0.383425	16.0871	58.9536	9.34567	45.5225	24.0201	20.6556	35.8484	0.759865	45.3654	44.259	-15.6488	79.807	51.3388
528.153	117.138	-2.35551	31.9257	99.0553	9.01609	49.8536	93.2866	-12.4398	50.0413	87.9105	-0.521735	46.5464	78.1871	12.4916	46.1225	73.5243	-5.73024	45.3233	45.8741	21.3846	43.5859	39.7211	1.88286	43.2501	91.5559	6.83564	20.9776	85.1794	-11.8946	20.4628	47.2993	20.8791	18.7937	30.8183	0.383425	15.9472	58.9536	9.35922	45.5225	24.0201	20.565	35.8484	0.682247	45.3654	44.259	-15.6488	79.807	51.6971
528.186	117.138	-2.35551	31.945	99.0553	9.01609	49.8726	93.2866	-12.4398	50.0967	87.9105	-0.521735	46.5611	78.1871	12.4916	46.1332	73.5243	-5.73024	45.3273	45.8741	21.2878	43.6	39.7211	1.88053	43.2501	91.67	6.83564	21.0616	85.1794	-11.8627	20.4643	47.3233	20.8791	18.7741	30.8183	0.337818	15.8955	58.9536	9.35922	45.5225	24.0201	20.5246	35.8484	0.682247	45.3654	44.259	-15.6488	79.807	51.7809
528.22	117.138	-2.35551	31.9818	99.0553	9.01609	50.1098	93.2866	-12.4536	50.1081	87.9105	-0.637962	46.6698	78.1871	12.4916	46.1642	73.5243	-5.73024	45.3404	45.8741	21.2525	43.6026	39.7211	1.88053	43.2501	91.6839	6.75977	21.0616	85.1794	-11.8344	20.4655	47.3602	20.8727	18.6275	30.8183	0.29912	15.868	58.9536	9.35922	45.5538	24.0201	20.4465	35.8484	0.682247	45.3654	44.259	-15.6488	79.807	52.266
528.253	117.138	-2.35551	32.0179	99.0553	8.9211	50.1514	93.2866	-12.506	50.1097	87.9105	-0.682534	46.697	78.1871	12.448	46.1642	73.5243	-5.73024	45.3874	45.8741	21.1387	43.6026	39.7211	1.75519	43.2501	91.7238	6.58456	21.0616	85.1794	-11.8344	20.4821	47.3602	20.8254	18.6275	30.8183	0.250478	15.868	58.9536	9.34567	45.5554	24.0201	20.3878	35.8484	0.682247	45.3654	44.259	-15.3753	79.807	52.4235
528.286	117.138	-2.35551	32.0989	99.0553	8.888	50.1555	93.2866	-12.5187	50.1975	87.9105	-0.722899	46.7205	78.1871	12.3447	46.1661	73.5243	-5.74704	45.4067	45.8741	21.0799	43.6026	39.7211	1.75519	43.2501	91.7238	6.56206	21.0797	85.258	-11.8344	20.4903	47.3602	20.822	18.7574	30.8183	0.243678	15.8632	58.9536	9.33199	45.584	24.0299	20.3763	35.8484	0.682247	45.7447	44.259	-14.7595	80.6625	52.5704
528.32	117.138	-2.35551	32.0989	99.0553	8.888	50.1639	93.2866	-12.5458	50.2104	87.9105	-0.751959	46.7267	78.1871	12.23	46.238	73.5243	-5.84245	45.4175	45.8741	21.0678	43.6026	39.7211	1.75293	43.2501	91.7238	6.52656	21.0797	85.258	-11.8344	20.5583	47.3602	20.8205	18.7574	30.8183	0.225142	15.8632	58.9536	9.25724	45.584	24.0322	20.3589	35.8484	0.682247	45.8276	44.259	-14.52	81.1723	52.6343
528.353	117.138	-2.35551	32.0989	99.0553	8.9211	50.165	93.2866	-12.5458	50.2104	87.9105	-0.751959	46.7878	78.1871	12.23	46.2473	73.5243	-5.84926	45.4175	45.8741	21.0678	43.6026	39.7211	1.75293	43.2501	91.7238	6.52656	21.1212	85.258	-11.8147	20.5767	47.3602	20.805	18.7574	30.8183	0.216133	15.7613	58.9536	9.21876	45.6095	24.0322	20.3763	35.824	0.682247	45.9254	44.259	-14.5192	81.1849	52.641
528.386	117.138	-2.28455	32.0989	99.0553	9.01609	50.1686	93.2866	-12.5458	50.2104	87.9105	-0.751959	46.8302	78.1871	12.23	46.2473	73.5243	-5.88087	45.4067	45.8741	21.0799	43.6	39.7211	1.75293	43.1235	91.7238	6.56206	21.1212	85.258	-11.7954	20.6041	47.3602	20.805	18.7574	30.8183	0.211705	15.7424	58.9536	9.24413	45.6069	24.0322	20.3878	35.7976	0.682247	45.9687	44.225	-14.4888	81.2558	52.6822
528.42	116.868	-2.2805	32.0989	98.9872	9.02713	50.2507	93.1538	-12.6451	50.2471	87.675	-0.751959	46.9195	77.9444	12.23	46.2473	73.2989	-5.901	45.4001	45.834	21.1048	43.5859	39.7203	1.75293	43.1172	91.7238	6.58456	21.1295	85.258	-11.7642	20.6041	47.3233	20.8205	18.6987	30.7921	0.177844	15.6387	58.8901	9.25724	45.6069	24.0299	20.4029	35.7067	0.682247	45.9718	44.2094	-14.3322	81.2686	52.6822
528.453	116.796	-2.27958	32.2247	98.8631	9.03889	50.2934	93.1521	-12.6451	50.2839	87.5802	-0.751959	46.9868	77.8325	12.2723	46.238	73.2522	-5.90946	45.3874	45.7319	21.12	43.5808	39.6809	1.75519	43.0679	91.7238	6.75466	21.1295	85.2236	-11.7367	20.6041	47.2993	20.822	18.6871	30.7383	0.163069	15.6387	58.8746	9.29641	45.584	24.0201	20.4029	35.688	0.643057	45.9718	44.2037	-14.309	81.3506	52.6822
528.486	116.693	-2.26937	32.2927	98.6415	9.06805	50.3193	93.1485	-12.6451	50.3184	87.4369	-0.751959	46.993	77.7748	12.2723	46.1992	73.0887	-5.93912	45.3404	45.6719	21.1365	43.5651	39.5829	1.77038	42.9467	91.6839	6.75977	21.1439	85.2155	-11.7367	20.5921	47.2666	20.8254	18.6871	30.6149	0.163069	15.6253	58.8453	9.31222	45.584	24.0075	20.4465	35.6862	0.643057	45.9788	44.1587	-14.2664	81.3516	52.641
528.52	116.692	-2.26742	32.2985	98.605	9.06805	50.3193	93.1441	-12.6451	50.3637	87.4021	-0.751959	46.993	77.4697	12.2551	46.1992	72.9387	-5.98267	45.3273	45.6196	21.1387	43.5451	39.4393	1.77038	42.9221	91.67	6.76977	21.1439	85.1794	-11.7367	20.5767	47.0959	20.8412	18.6871	30.5613	0.163069	15.6165	58.6494	9.33199	45.584	23.9929	20.5246	35.674	0.643057	46.0054	44.1537	-14.2482	81.3808	52.6343
528.553	116.662	-2.24505	32.3456	98.5893	9.06805	50.3281	93.1221	-12.6451	50.3944	87.3427	-0.751959	47.0148	77.245	12.2551	46.1992	72.8746	-5.98684	45.3874	45.4112	21.1772	43.4909	39.3916	1.82244	42.8828	91.5815	6.76977	21.1439	85.1446	-11.7367	20.5487	46.8309	20.8567	18.6871	30.5518	0.163069	15.611	58.5496	9.33199	45.584	23.9929	20.4465	35.6738	0.643057	46.0065	44.1253	-14.2167	81.3893	52.6343
528.586	116.662	-2.1363	32.4083	98.562	9.06805	50.3281	93.1221	-12.6451	50.4136	87.3403	-0.732713	47.0148	77.245	12.2551	46.1939	72.8746	-5.99901	45.4001	45.4112	21.1387	43.4736	39.3902	1.82539	42.881	91.5039	6.77723	21.1439	85.0876	-11.7544	20.5767	46.8257	20.8567	18.6987	30.5117	0.149251	15.6068	58.5408	9.33199	45.584	23.9812	20.4465	35.6669	0.643057	46.0263	44.118	-14.1802	81.4312	52.6343
528.62	116.662	-2.12683	32.4662	98.4757	9.07628	50.3281	93.1112	-12.6451	50.4136	87.3196	-0.72867	47.0148	77.245	12.2551	46.1992	72.8549	-6.00498	45.4175	45.4112	21.1365	43.4188	39.3761	1.83978	42.8755	91.4091	6.77723	21.1295	85.0273	-11.7544	20.5921	46.7927	20.8567	18.7574	30.4419	0.149251	15.6068	58.5231	9.33199	45.584	23.9776	20.4465	35.586	0.643057	46.0468	44.097	-14.1796	81.4991	52.6343
528.653	116.662	-2.10443	32.5068	98.467	9.13673	50.3281	93.0514	-12.6451	50.4265	87.3146	-0.72867	47.0381	77.2084	12.2551	46.2231	72.8524	-6.00787	45.4439	45.411	21.12	43.3968	39.3175	1.83667	42.874	91.4091	6.77723	21.1102	85.0273	-11.7367	20.6092	46.7807	20.8869	18.77	30.4419	0.149251	15.6068	58.4969	9.33199	45.6069	23.9697	20.4465	35.5714	0.643057	46.0505	44.0629	-14.1729	81.5137	52.6343
528.686	116.654	-2.10146	32.551	98.4619	9.15274	50.3302	92.9925	-12.6542	50.4265	87.2903	-0.72867	47.0392	77.2084	12.2511	46.2231	72.8524	-6.03574	45.4852	45.3892	21.12	43.3952	39.3005	1.83978	42.842	91.3672	6.77723	21.1102	85.0226	-11.7291	20.6475	46.7807	20.8869	18.7802	30.4153	0.149251	15.6068	58.4279	9.33199	45.6095	23.9687	20.4465	35.4909	0.627386	46.0568	44.0265	-14.1548	81.5344	52.641
528.72	116.638	-2.07921	32.5549	98.456	9.15274	50.3374	92.98	-12.6451	50.4265	87.2826	-0.711145	47.0565	77.2084	12.2511	46.2231	72.8439	-6.03574	45.4931	45.3416	21.12	43.3927	39.2985	1.83978	42.8393	91.3672	6.77723	21.1102	85.0125	-11.716	20.693	46.7807	20.9438	18.7802	30.4153	0.137759	15.611	58.3637	9.31222	45.6069	23.9485	20.529	35.4854	0.627386	46.0777	44.0265	-14.1533	81.5483	52.6822
528.753	116.637	-2.07016	32.5716	98.4362	9.15274	50.3374	92.98	-12.5555	50.4136	87.2823	-0.702065	47.0672	77.1626	12.2511	46.2231	72.8406	-6.03574	45.5335	45.3084	21.12	43.364	39.2568	1.84726	42.7979	91.3426	6.80173	21.1439	84.9624	-11.7102	20.7183	46.746	20.9441	18.7802	30.4153	0.13714	15.6165	58.3361	9.30835	45.6069	23.8978	20.5319	35.4841	0.643057	46.0851	44.01	-13.9893	81.65	52.6932
528.786	116.63	-1.97541	32.5782	98.4081	9.15695	50.3302	92.98	-12.3795	50.3944	87.2736	-0.699693	47.0672	77.1626	12.2511	46.1992	72.8439	-6.00787	45.5439	45.3084	21.1365	43.3628	39.2568	1.84726	42.7979	91.2737	6.80325	21.1603	84.9538	-11.7102	20.7184	46.746	20.9776	18.7802	30.4153	0.13714	15.6253	58.3361	9.30835	45.6069	23.895	20.5389	35.466	0.647265	46.0851	44.01	-13.9691	81.682	52.7297
528.82	116.63	-1.91919	32.5904	98.3861	9.15695	50.3281	92.98	-12.3501	50.3388	87.2736	-0.694112	47.0565	77.1626	12.2511	46.1992	72.8442	-6.00498	45.5509	45.3084	21.1398	43.3545	39.2568	1.8523	42.7554	91.1913	6.80674	21.2095	84.9538	-11.7102	20.721	46.746	20.9862	18.7802	30.3522	0.13714	15.6608	58.3285	9.31222	45.6069	23.895	20.5434	35.4569	0.674738	46.0851	44.01	-13.9228	81.6895	52.7297
528.853	116.622	-1.87465	32.5782	98.4081	9.15695	50.3256	92.98	-12.3245	50.3263	87.2736	-0.687956	47.0392	77.1548	12.2551	46.1939	72.8442	-5.99901	45.4931	45.3084	21.1606	43.2972	39.2568	1.87168	42.747	91.1886	6.82591	21.2255	84.9391	-11.716	20.734	46.746	20.9862	18.7802	30.3512	0.13714	15.6827	58.3121	9.34828	45.6069	23.895	20.5457	35.4471	0.677444	46.0851	43.9794	-13.8953	81.7203	52.7297
528.886	116.584	-1.85385	32.5716	98.4362	9.1692	50.3224	92.9444	-12.3243	50.3259	87.2736	-0.674415	47.0381	77.1501	12.2723	46.1916	72.8442	-5.98684	45.4931	45.3374	21.1614	43.2972	39.2985	1.88567	42.7294	91.1686	6.85431	21.2095	84.9228	-11.7291	20.734	46.746	20.9862	18.7802	30.3497	0.131112	15.7295	58.3121	9.35522	45.6069	23.895	20.5575	35.442	0.696185	46.0851	43.9794	-13.8869	81.7326	52.6031
528.92	116.581	-1.85385	32.5716	98.4362	9.19606	50.3193	92.8458	-12.3234	50.3259	87.1611	-0.636656	47.0147	77.1501	12.2762	46.1905	72.8442	-5.99901	45.4931	45.3416	21.165	43.2276	39.2985	1.92352	42.7092	91.1672	6.87894	21.2087	84.8976	-11.7544	20.734	46.747	21.0331	18.7229	30.3497	0.123904	15.7295	58.3121	9.35742	45.5688	23.8978	20.5743	35.4348	0.709804	46.0851	43.944	-13.8843	81.7326	52.5911
528.953	116.52	-1.85385	32.5716	98.4081	9.19606	50.3059	92.8401	-12.3234	50.3259	87.1283	-0.636656	46.993	77.1626	12.2762	46.0817	72.8439	-5.99901	45.518	45.3892	21.1692	43.184	39.2985	1.92396	42.6754	91.0826	6.93826	21.2087	84.8821	-11.8123	20.7969	46.747	21.0605	18.6987	30.3497	0.123904	15.7458	58.3121	9.36514	45.5512	23.9307	20.5759	35.4164	0.716771	46.1157	43.9023	-13.8726	81.7326	52.5749
528.986	116.508	-1.85385	32.5716	98.3861	9.15695	50.3059	92.8266	-12.3234	50.3259	87.1278	-0.636656	46.9876	77.1626	12.2762	46.033	72.8406	-5.99901	45.5241	45.4112	21.1772	43.177	39.2985	1.95412	42.673	91.0777	6.93826	21.2087	84.8803	-11.8308	20.8001	46.747	21.0842	18.6871	30.3522	0.123904	15.7458	58.3098	9.36595	45.5512	23.9485	20.6084	35.3936	0.756151	46.1464	43.8976	-13.8303	81.733	52.56
529.02	116.491	-1.85385	32.5716	98.3754	9.15274	50.3039	92.7531	-12.3243	50.2642	87.0528	-0.636656	46.993	77.1626	12.2551	46.033	72.7702	-5.91156	45.5609	45.4302	21.1772	43.1405	39.2985	1.9647	42.6584	91.0659	6.93826	21.259	84.8541	-11.8583	20.8278	46.7797	21.0842	18.7229	30.3522	0.123904	15.7458	58.2986	9.36821	45.5512	23.9687	20.6146	35.3792	0.761373	46.2459	43.8838	-13.827	81.7399	52.5587
529.053	116.489	-1.85385	32.5716	98.3686	9.13673	50.3039	92.7521	-12.3245	50.2459	87.0246	-0.636656	47.0147	77.1501	12.2511	46.033	72.735	-5.91156	45.5749	45.5211	21.1772	43.1379	39.2985	1.96646	42.6344	91.021	6.93826	21.2622	84.8541	-11.879	20.853	46.7925	21.0842	18.7229	30.3522	0.110714	15.7458	58.2974	9.40821	45.5512	23.9697	20.6538	35.3434	0.842372	46.2866	43.8681	-13.8176	81.7654	52.497
529.086	116.476	-1.85385	32.5549	98.3512	9.10469	50.3039	92.7513	-12.3501	50.2459	87.0169	-0.674415	47.0565	77.1501	12.2408	46.033	72.6307	-5.91156	45.597	45.5533	21.2144	43.1012	39.2985	1.99332	42.634	90.879	6.93826	21.2738	84.7257	-11.879	20.876	46.9249	21.0842	18.6863	30.3522	0.110714	15.7458	58.2974	9.40821	45.535	23.9697	20.7042	35.3274	0.958704	46.3209	43.8681	-13.6907	81.7766	52.4922
529.12	116.471	-1.85385	32.5127	98.3255	9.07895	50.2669	92.7392	-12.3795	50.2386	87.0022	-0.674415	47.0672	77.0999	12.2008	46.033	72.4663	-5.91156	45.604	45.5533	21.2664	42.9882	39.2568	2.03959	42.5812	90.8672	6.93826	21.2738	84.6954	-11.879	21.1619	46.9467	21.0842	18.6863	30.3497	0.110714	15.7458	58.2974	9.40821	45.5126	23.9485	20.818	35.3079	1.06938	46.3331	43.8681	-13.6907	81.8108	52.3821
529.153	116.082	-1.85385	31.8357	98.3243	9.07513	50.2352	92.7112	-12.4555	50.2077	86.9551	-0.674415	47.0672	77.0861	12.1802	46.033	72.4156	-5.91156	45.6908	45.5865	21.4009	42.898	39.2568	2.21901	42.5624	90.3242	6.87894	21.2738	84.0943	-11.9126	21.5469	47.4141	21.0605	18.6863	30.3497	0.110714	15.7458	58.282	9.40821	45.5126	23.9307	20.8881	35.1011	1.09784	46.3331	43.849	-13.6597	81.8159	52.2497
529.186	111.276	-2.73721	30.6608	98.2949	9.01656	50.2159	92.1928	-12.5555	50.1324	86.6668	-0.735464	47.0672	77.0795	12.0857	46.0285	71.9751	-5.91156	45.7026	45.6894	21.7893	42.8451	39.2556	2.26253	42.4095	90.1414	6.85431	21.2738	82.1531	-12.2992	21.6211	49.0343	21.0331	18.6863	30.3497	0.0359038	15.6827	58.2704	9.36821	45.5126	23.9307	20.8905	34.6507	1.13145	46.3905	43.6749	-13.6581	81.8159	51.6988
529.22	107.202	-4.69114	30.5666	96.9938	8.13758	50.1476	91.2587	-12.6542	50.0937	86.4003	-1.00668	47.0147	77.0795	12.0543	46.0073	71.7068	-5.91156	45.7026	45.8752	21.9874	42.5039	39.2503	2.48771	42.2451	88.7165	6.80674	21.2738	80.399	-12.8917	22.6049	49.3716	20.882	18.6863	30.3383	-0.0764227	15.6608	58.2309	9.36821	45.5068	23.9307	21.2642	34.2139	1.29626	46.4263	42.4751	-13.4855	81.9045	50.7798
529.253	101.945	-8.10136	30.3596	95.4763	6.54997	49.8048	87.9981	-13.691	49.6571	84.7611	-2.44726	46.9876	76.7317	11.9151	46.0073	69.9314	-5.91156	45.7862	46	21.9874	41.7442	39.1711	2.56363	42.2451	85.7303	4.57752	21.2622	76.3836	-14.6192	23.1121	49.4908	20.763	18.6863	30.3026	-0.13596	15.6608	57.6573	9.36514	45.5068	24.1218	21.436	33.9892	1.32508	46.627	40.8848	-13.4383	82.439	47.9962
529.286	95.8518	-16.5023	29.7257	92.4584	1.48442	49.6684	82.6486	-14.9036	49.6497	81.253	-4.19078	46.7657	75.8336	11.1407	46.0285	66.3199	-5.92707	45.8432	46.0914	21.9874	41.7442	38.6342	2.56363	42.2451	84.351	1.25659	21.259	73.022	-15.5396	23.3321	49.5132	20.1026	18.6863	30.1612	-0.172103	15.6608	56.7032	9.36514	45.5126	24.4677	21.436	32.5758	1.51772	46.627	39.5377	-13.3944	82.439	45.0663
529.32	88.6328	-24.4433	29.4422	88.3874	-3.63702	49.6149	75.1404	-17.2787	49.4297	76.3293	-6.53858	46.7657	73.7953	9.84924	46.033	61.2665	-6.06466	46.2136	46.3352	21.9874	41.7442	38.6342	2.56363	42.2451	81.0463	-2.66316	21.259	69.4865	-17.012	23.412	50.1118	18.095	18.7787	30.1612	-0.247241	15.6827	56.7032	9.36514	45.5126	24.5747	21.436	32.5758	1.60447	46.627	37.116	-13.3125	82.439	42.1376
529.353	83.7558	-28.9914	29.4422	84.0712	-9.25003	49.4807	68.952	-20.28	49.4297	73.1024	-8.94663	46.7657	73.7953	9.14968	46.3545	56.9254	-6.78328	46.4469	47.1388	21.9874	41.7442	38.6342	2.56363	42.2451	79.4419	-5.90875	21.259	63.6855	-18.014	23.4337	50.1264	17.9626	18.7836	30.1612	-0.253983	15.7901	56.7032	9.36514	45.5126	24.8313	21.436	32.5758	1.74529	46.627	35.1082	-13.2756	82.439	40.552
529.386	77.3762	-33.5153	29.4422	80.519	-14.4275	49.4807	63.482	-22.7695	49.3828	69.1284	-10.6911	46.7657	73.7953	7.79674	46.512	56.9254	-7.87873	46.4492	47.1521	21.9874	41.7442	38.6342	2.56363	42.2451	79.4419	-8.1687	21.259	62.4806	-19.948	23.7321	50.3688	17.7208	18.913	30.1612	-0.284887	15.7901	56.7032	9.36514	45.535	24.975	21.436	32.5758	1.75782	46.627	35.1082	-13.1437	82.439	40.552
529.42	75.6965	-36.896	29.4422	80.519	-17.1544	49.4807	60.8476	-25.3976	49.3828	69.1284	-13.597	46.7657	73.7953	4.98113	46.6555	56.9254	-9.42538	46.4697	47.7385	21.9874	41.7442	38.6342	2.56363	42.2451	79.4419	-9.43454	21.83	62.4806	-20.6923	23.9534	50.4794	17.5916	18.9291	30.1612	-0.284887	15.7901	56.7032	8.51785	45.6403	25.1234	21.436	32.5758	1.92236	46.627	35.1082	-12.9972	82.439	40.552
529.453	75.6965	-41.7621	29.4422	80.519	-21.3267	49.4807	60.8476	-28.3454	49.1977	69.1284	-16.5586	46.8422	73.7953	1.3505	46.8069	56.9254	-10.3413	46.61	47.8933	21.9874	41.7442	38.6342	2.56363	42.2451	79.4419	-12.2521	22.1714	62.4806	-22.0359	24.3119	50.7703	16.9384	18.94	30.1612	-0.467508	15.7901	56.7032	7.48719	45.7415	25.41	21.436	32.5758	2.11407	46.627	35.1082	-12.8601	82.439	40.552
529.486	75.6965	-46.0218	29.4422	80.519	-26.3022	49.4807	60.8476	-31.8162	49.1977	69.1284	-20.1859	46.8422	73.7953	-2.9726	46.9788	56.9254	-13.3317	46.7666	47.9202	21.9874	41.7442	38.6342	2.56363	42.2451	79.4419	-16.3736	22.1955	62.4806	-23.8381	24.9268	51.566	16.1807	19.3816	30.1612	-0.949512	15.7901	56.7032	4.32516	45.9961	25.4459	21.436	32.5758	2.69466	46.627	35.1082	-12.1691	82.439	40.552
529.52	75.6965	-52.0803	29.7257	80.519	-31.4396	49.6149	60.8476	-35.3084	49.3828	69.1284	-24.3661	47.009	73.7953	-8.27865	47.0274	56.9254	-17.4681	46.8122	49.472	19.0542	41.7442	38.6342	2.56363	42.5123	79.4419	-21.9744	22.6091	62.4806	-27.9705	24.941	54.1289	11.7321	20.862	30.1612	-2.82214	16.4287	56.7032	-0.46127	46.1827	27.3603	21.436	32.5758	6.21492	46.627	35.1082	-9.67462	82.439	40.552
529.553	75.6965	-58.655	30.3596	80.519	-38.1088	49.6986	60.8476	-42.1037	49.4297	69.1284	-31.4463	47.1472	73.7953	-15.2669	47.1062	56.9254	-23.0495	46.8735	52.831	14.7391	42.0486	38.6342	2.03531	42.6836	79.4419	-29.2422	22.6091	62.4806	-33.1792	24.9844	56.9288	6.80461	20.862	30.1612	-4.91005	16.4547	56.7032	-4.7736	46.7899	32.1408	19.9027	32.5758	11.1516	46.2282	35.1082	-5.21812	77.5882	40.552
529.586	75.6965	-64.848	30.5666	80.519	-46.2529	50.0889	60.8476	-48.9298	49.5703	69.1284	-37.8291	47.1472	73.7953	-22.9409	47.1216	56.9254	-28.3481	46.906	58.1929	8.16421	42.7693	43.0105	-2.20768	42.6836	79.4419	-35.9312	24.4094	62.4806	-38.9923	25.2921	63.4137	2.97646	20.862	33.2776	-5.75513	16.5181	58.3282	-9.46326	46.8178	39.0129	17.0681	32.6013	19.3596	44.6511	35.1082	0.828981	72.7951	40.4988
529.62	75.6965	-72.3462	30.8672	80.519	-52.3105	50.0889	60.8476	-54.9203	49.5703	69.1284	-44.6916	47.1472	75.1029	-30.3982	47.5738	56.9254	-34.2252	47.1082	63.6995	3.58964	42.8215	46.9958	-5.31927	42.6836	79.4419	-43.1259	26.2394	62.4806	-46.8035	25.3199	70.0029	-2.77219	20.862	42.3834	-10.9692	16.5181	60.6646	-14.5016	47.0204	48.4821	13.0654	32.6032	33.192	41.046	35.1082	13.6041	71.7194	39.4302
529.653	75.6965	-77.2534	31.0722	80.519	-59.1201	50.0889	60.8476	-61.4841	49.5703	69.1284	-51.0039	47.1472	76.5459	-35.8349	47.5823	58.9242	-40.1382	47.1868	66.0808	-1.88104	42.8215	49.6411	-10.6176	42.6836	81.4759	-49.4122	26.2447	62.4806	-53.8273	25.6565	73.324	-8.76541	20.862	49.1993	-20.0597	16.5181	63.283	-20.5294	47.1402	51.8351	8.87612	32.6032	38.7007	39.4561	35.1375	20.7665	71.3203	39.4302
529.686	75.6965	-81.977	31.1173	81.3429	-64.441	50.0889	60.8476	-65.7755	49.5703	70.0763	-56.9796	47.1472	78.1459	-42.4263	47.5915	60.2597	-46.8157	47.2645	67.9721	-7.47667	42.8215	51.1116	-16.1306	42.6836	82.1331	-53.1563	26.5115	63.2918	-55.9268	25.7508	77.0337	-16.627	20.862	52.4458	-26.1238	16.5181	64.6765	-26.8359	47.4621	55.0176	3.02405	32.6032	42.568	36.5251	35.1375	26.9667	68.3301	39.4302
529.72	77.6602	-87.6538	31.9043	82.2133	-69.6531	50.1109	62.5383	-71.5094	49.7179	70.9588	-61.2582	47.5483	79.3939	-47.9416	47.695	61.3086	-52.5879	47.3153	69.9808	-13.1507	42.8215	52.467	-20.9723	42.6836	84.0174	-58.9955	27.1001	64.8132	-61.4482	26.4916	79.1808	-24.689	20.862	54.4771	-30.8937	16.5181	65.7993	-32.4906	48.3584	57.9951	-1.98284	32.6032	48.0337	32.2887	35.1375	33.3036	63.8516	39.4302
529.753	79.6814	-91.757	33.3211	83.1644	-70.6278	50.2798	63.4968	-77.0866	49.8195	72.2978	-66.2517	48.2906	80.3464	-52.0829	47.8296	61.81	-56.6132	47.3816	71.8855	-17.9712	42.8215	53.8107	-25.8407	42.6836	85.4806	-63.7082	27.1111	65.8022	-69.0344	26.5012	80.3536	-27.3814	20.862	56.0375	-35.8318	16.5181	66.5039	-36.0691	48.6983	60.3384	-6.21777	32.6032	49.5942	28.595	35.1375	35.6248	61.9427	39.4302
529.786	80.3675	-91.757	36.507	84.5299	-70.6278	52.5781	64.4354	-80.1406	51.6243	73.4318	-67.6444	48.3441	80.5974	-52.0829	47.9881	62.6519	-59.9529	47.8441	73.171	-21.6151	42.8215	55.0732	-27.9466	42.6836	86.8575	-67.9323	27.2879	66.6125	-72.9773	27.5729	80.9546	-30.4537	20.862	56.857	-37.3534	16.5181	67.3397	-39.7688	48.7168	63.5362	-9.22042	32.6032	52.9756	25.1876	35.1375	37.489	57.494	39.4302
529.82	81.6258	-91.757	39.495	85.5685	-70.6278	53.6639	65.3622	-80.1406	52.125	74.7983	-67.6444	49.696	82.2366	-52.0829	48.1902	63.8728	-60.5718	48.4418	75.3538	-25.0584	42.8215	56.1898	-30.9711	42.5123	88.0491	-72.8031	27.4165	67.8896	-75.9453	27.6134	83.7454	-33.262	20.8227	58.5233	-39.4731	16.5181	68.9012	-42.2925	49.1331	66.3254	-12.4336	32.6032	55.5953	22.9824	35.1375	40.1647	54.9893	39.4302
529.853	82.6026	-91.757	43.2577	86.7284	-70.6278	55.7493	66.6954	-80.1406	54.5942	76.2011	-67.6444	50.949	83.2099	-52.0829	49.2389	65.632	-60.5837	49.1627	76.3262	-27.4231	42.8215	59.318	-32.7085	42.0686	89.1991	-72.8031	27.5857	68.8292	-78.5293	29.1017	85.6631	-35.6841	20.5668	60.5967	-40.0585	16.5181	70.3689	-42.3254	49.448	68.1185	-14.8186	32.6032	59.3128	19.5468	35.1375	40.1647	54.3736	39.4302
529.886	83.7667	-91.757	46.585	87.7435	-70.6278	57.3808	67.738	-80.1406	55.8938	77.6547	-67.6444	52.5464	83.4248	-52.0829	49.9868	67.1308	-60.5837	49.7952	76.3262	-28.1339	42.7693	61.0655	-33.7037	41.1574	91.2111	-72.8031	27.7684	71.2227	-80.7417	29.1175	86.5475	-37.153	20.5597	61.2923	-40.7734	15.4549	70.7078	-42.4776	49.8727	68.1185	-17.0913	32.6013	59.3128	17.5656	35.1375	40.1647	51.9272	39.4302
529.92	86.1551	-91.757	49.8589	89.3151	-70.6278	58.7144	69.2413	-80.1406	57.7105	79.2325	-67.6444	54.3866	83.4488	-52.0829	51.0514	67.9744	-61.3619	50.6017	76.3262	-28.1921	42.6557	61.0655	-34.4241	40.9353	92.4801	-72.8031	28.0443	74.0293	-82.142	29.4819	87.4733	-38.1104	20.1985	61.5491	-41.0309	14.8916	71.1252	-42.74	49.8827	68.1185	-18.6601	32.0329	59.3128	16.2159	35.1375	40.1647	49.9914	38.7767
529.953	90.3589	-91.757	53.1455	89.6274	-70.6278	60.382	70.6276	-80.1406	58.6508	79.5535	-67.6444	55.3812	84.1556	-52.0829	52.4546	68.1309	-61.6438	51.632	76.3262	-28.2555	42.6024	61.0655	-34.5787	40.8511	93.1762	-72.8031	28.1711	75.7882	-82.142	30.1066	87.5999	-38.7712	19.2759	61.5839	-42.0059	14.7541	71.1938	-42.8724	49.8827	68.1185	-19.0219	31.4386	59.3128	15.6541	33.992	40.1647	48.7693	37.3455
529.986	91.6567	-91.757	55.4675	89.7384	-70.6278	62.2526	70.6946	-80.1406	60.2032	79.6098	-67.6444	56.6388	84.3493	-52.0829	53.5069	68.2713	-61.8064	52.388	76.3262	-28.5685	42.0762	61.0655	-34.6343	40.5126	93.5252	-72.8031	28.1711	76.8818	-82.142	30.1066	87.778	-38.8998	18.6961	61.7527	-43.1184	14.3616	71.1938	-43.0245	49.8827	68.1185	-19.2375	30.3577	59.3128	15.3681	32.5741	40.1647	48.1077	35.8264
530.02	95.2598	-91.757	57.6529	90.4521	-70.6278	63.4433	71.4143	-80.1406	61.3138	79.6305	-67.6444	57.2721	84.5685	-52.0829	54.1706	68.3552	-62.2326	52.6874	76.3262	-28.6721	41.8561	61.0655	-34.9195	40.4951	93.8018	-72.8031	28.1711	77.6595	-82.142	30.1066	87.9569	-39.0372	18.3498	61.8203	-45.3648	14.3616	71.1938	-43.166	49.8827	68.1185	-19.2488	29.3831	59.3128	15.1772	30.8609	40.1647	48.0759	33.2426
530.053	99.7417	-87.2794	58.4358	90.8888	-66.3961	64.1202	74.4909	-80.1406	63.572	80.9183	-67.6444	59.0483	84.8189	-51.9168	55.0417	68.4777	-62.234	54.2357	76.3262	-28.7139	41.1647	61.0655	-35.2447	40.4522	93.869	-72.8031	28.1711	81.1201	-82.142	30.1066	88.9486	-40.8689	16.293	62.1301	-46.7417	14.3092	71.1938	-44.3389	49.8827	68.1185	-19.3601	28.6973	59.3128	15.0295	30.2535	40.1647	47.9133	31.9709
530.086	101.983	-84.7712	58.6414	91.9199	-64.6065	64.2605	76.509	-78.9005	63.6725	81.9447	-66.4279	59.8794	84.8189	-50.9366	55.2246	68.4852	-62.4553	54.2357	76.3262	-28.7247	40.2798	61.0655	-36.6495	40.3263	94.298	-72.8031	28.1711	82.9803	-82.142	30.1066	90.2979	-44.8871	14.7235	66.442	-51.6342	14.1982	71.1938	-44.4193	49.8827	68.1185	-20.3136	27.3771	59.3128	15.0275	29.6835	40.1647	47.7919	31.6976
530.12	104.371	-83.9177	58.7208	93.4084	-63.7912	64.384	78.1704	-78.1756	63.7721	83.4869	-65.8026	59.8847	84.8189	-49.8087	55.2791	70.6965	-62.4779	54.2357	76.3262	-28.7321	40.144	61.0655	-37.2114	40.2274	95.9816	-72.6504	28.2959	84.8911	-82.142	30.1066	90.2979	-45.4996	14.4965	66.9003	-55.7954	13.9275	71.1938	-44.4702	49.8827	68.1185	-20.9685	26.98	59.3128	14.6297	29.3927	39.8576	47.5594	31.6798
530.153	106.444	-83.6926	58.8017	95.1482	-63.1308	64.433	79.8913	-77.9043	63.8996	85.771	-65.3275	59.8857	84.8189	-49.0459	55.3969	72.5751	-62.4553	54.2473	76.1158	-28.755	39.848	61.0655	-39.1797	40.1079	98.3027	-71.9581	28.5027	87.056	-82.142	30.1066	90.2979	-47.4307	14.3583	67.0621	-61.6441	13.9275	71.1252	-44.4523	49.8827	67.9506	-22.2935	26.272	57.3614	13.2159	28.9717	38.2174	45.7725	31.5973
530.186	108.48	-83.4962	59.2485	96.2634	-63.0524	64.4596	82.3315	-77.8055	63.919	86.5505	-65.2542	59.9366	84.5685	-49.0022	55.4281	72.5751	-62.3849	54.3124	75.3872	-29.0231	39.3656	59.9792	-41.825	40.0643	98.8326	-71.4146	28.6515	87.056	-82.142	30.1066	90.2979	-47.458	14.2534	67.1957	-62.8015	13.9275	70.8233	-44.4523	49.8827	66.0692	-23.7906	25.6546	55.0725	11.0636	27.4624	37.1134	42.774	31.0512
530.22	109.338	-83.1771	59.2485	96.2634	-62.876	64.8228	82.7727	-77.7245	64.0461	86.5505	-65.1707	59.9419	84.5275	-48.9852	55.4332	72.5751	-62.3849	54.4848	74.5777	-30.0992	39.0784	58.7853	-42.7901	40.0507	98.8326	-70.5118	28.811	87.056	-82.1211	30.1338	90.2979	-47.5129	13.9878	67.4637	-64.1397	13.9275	70.7078	-44.4323	49.5875	64.678	-25.2196	24.6982	51.344	9.09135	25.4352	33.526	41.0395	29.2729
530.253	109.36	-82.9663	59.2485	96.2634	-62.7933	64.8462	82.7727	-77.5563	64.1539	86.5505	-65.1465	59.9906	84.3493	-48.9847	55.4926	72.5751	-62.3849	54.5055	72.3617	-30.9188	39.0614	57.2437	-44.6166	39.3653	98.8326	-69.6665	28.8712	87.056	-82.0873	30.1593	90.2979	-47.8988	13.9878	67.4637	-64.1624	13.9275	70.3689	-44.4323	48.5541	61.7984	-26.4711	23.992	47.3478	6.22883	23.2969	28.203	39.0546	26.4546
530.286	109.399	-82.7339	59.2639	96.2634	-62.7052	64.8496	82.7727	-77.5516	64.3402	86.5505	-65.0943	60.1741	84.1556	-48.9066	55.4987	72.5751	-62.3849	54.5775	70.8523	-31.431	38.9954	56.7367	-45.224	38.9623	98.8326	-69.6424	28.9875	87.056	-82.0331	30.1784	90.2979	-47.8988	13.9463	67.4637	-64.1883	14.0941	70.0923	-44.424	48.4916	60.206	-27.1678	23.6996	43.8221	6.22278	22.3199	22.271	38.9799	25.8518
530.32	109.423	-82.692	59.2795	96.2634	-62.2876	64.8991	82.7727	-77.4967	64.3574	86.5505	-65.0838	60.2059	83.9594	-48.8981	55.5084	72.5751	-62.3849	54.5775	70.0887	-31.5654	38.6162	56.5906	-45.2819	38.8304	98.8326	-69.6173	28.9875	87.056	-82.0058	30.1784	90.2979	-47.8988	13.9463	67.4703	-64.2108	14.1293	69.3831	-44.4323	48.4916	60.1828	-27.5565	23.4073	43.7944	6.22278	22.1905	21.7468	38.9799	25.8518
530.353	109.426	-82.4675	59.2795	96.2634	-62.2417	64.8991	82.7964	-77.4819	64.3594	86.5505	-65.0808	60.236	83.9594	-48.8964	55.5169	72.5751	-62.4257	54.5703	70.0689	-31.5816	38.4227	56.5704	-45.3861	38.6859	98.8326	-69.5918	28.9875	87.056	-81.892	30.1784	90.2979	-47.8988	13.9463	67.4832	-64.2108	14.1323	69.3271	-44.4523	48.476	59.984	-27.5565	23.1365	43.7493	6.22278	22.1905	21.7388	38.9799	25.8518
530.386	109.426	-82.4592	59.2795	96.2634	-62.172	64.8991	82.911	-77.4595	64.3574	86.5505	-64.9628	60.236	83.9594	-48.8594	55.5169	72.5751	-62.4553	54.5055	70.0103	-31.6016	38.2769	56.4048	-45.3898	38.4273	98.8326	-69.5288	28.9875	87.056	-81.7932	30.1784	90.2775	-47.8988	13.9878	67.4832	-64.2533	14.197	69.1694	-44.4589	48.476	59.8599	-27.591	23.0269	43.665	6.22278	22.1737	21.7205	38.9799	25.8518
530.42	109.426	-82.4579	59.2795	96.2634	-62.1598	64.8991	82.9194	-77.4108	64.3402	86.5505	-64.9296	60.236	83.9272	-48.859	55.5169	72.5751	-62.4693	54.5055	69.9628	-31.616	38.2389	56.2826	-45.4032	38.4255	98.8326	-69.3819	28.9875	87.056	-81.6662	30.1784	89.9692	-47.8988	14.0423	67.4832	-64.2533	14.1982	69.0396	-44.4662	48.476	59.8525	-27.591	23.0263	43.6319	6.22278	22.1482	21.6693	38.9799	25.8518
530.453	109.482	-82.3203	59.2795	96.2634	-62.1558	64.8991	82.9194	-77.4092	64.3402	86.5505	-64.9286	60.236	83.7965	-48.8425	55.5169	72.526	-62.4779	54.5055	69.9374	-31.616	38.2389	55.9649	-45.4827	38.3898	98.8326	-69.3676	28.8712	86.9857	-81.6544	30.1631	89.8993	-47.8988	14.05	67.4832	-64.2687	14.3405	68.9006	-44.4699	48.476	59.834	-27.6004	22.9513	43.6252	6.22278	22.1466	21.6478	38.9799	25.8518
530.486	109.5	-82.1476	59.2639	95.9574	-62.1047	64.8496	82.9194	-77.2532	64.313	86.1868	-64.9241	60.236	83.6787	-48.8123	55.5169	72.512	-62.482	54.4848	69.9086	-31.6232	38.2389	55.9096	-45.4869	38.3691	98.6027	-69.3478	28.811	86.6409	-81.6382	30.1338	89.8254	-47.8571	14.1045	67.4832	-64.2972	14.3467	68.8414	-44.4702	48.476	59.7997	-27.6004	22.9513	43.4994	6.22278	22.1438	21.5914	38.9799	25.8518
530.52	109.5	-81.5449	59.2795	95.8248	-61.5949	64.8496	82.911	-77.1144	64.313	86.0667	-64.9116	60.2501	83.6234	-48.812	55.5169	72.4009	-62.482	54.4848	69.7707	-31.6304	38.2389	55.9072	-45.6109	38.3549	98.4018	-69.1864	28.6515	86.6409	-81.6382	29.8249	89.8106	-47.8525	14.1045	67.517	-64.2972	14.3467	68.7129	-44.4841	48.443	59.7987	-27.6004	22.9513	43.4567	6.22278	22.1413	21.5634	38.9799	25.8518
530.553	109.5	-81.4488	59.2795	95.8071	-61.5411	64.8991	82.8573	-77.0757	64.313	86.0457	-64.8909	60.2821	83.4726	-48.8066	55.5169	72.3577	-62.4922	54.4829	69.7227	-31.6304	38.1676	55.905	-45.6145	38.3329	98.3885	-69.1708	28.6515	86.6124	-81.6322	29.8249	89.7892	-47.8396	14.1045	67.8517	-64.2878	14.3454	68.5757	-44.5557	48.4419	59.6935	-27.6061	22.949	43.3526	6.22278	22.1315	21.5508	39.0546	25.8518
530.586	109.5	-81.38	59.2795	95.7911	-61.4119	64.9377	82.8573	-76.9968	64.313	86.0385	-64.8717	60.2939	83.3936	-48.76	55.5169	72.288	-62.4922	54.4829	69.4828	-31.6304	38.1676	55.9036	-45.6344	38.3066	98.3421	-69.1708	28.6515	86.5704	-81.5993	29.8249	89.7003	-47.8396	14.1045	67.9136	-64.2878	14.3405	68.5324	-44.5918	48.4232	59.6935	-27.6431	22.9458	43.3413	6.22883	22.0911	21.5388	39.0934	25.9148
530.62	109.5	-81.2312	59.2795	95.781	-61.3856	64.9457	82.8573	-76.9842	64.313	85.9595	-64.8338	60.2939	83.3446	-48.6983	55.5169	72.2683	-62.4922	54.4829	69.4701	-31.6304	38.1605	55.8962	-45.6453	38.2872	98.3177	-69.1658	28.6515	86.565	-81.5164	29.8917	89.6666	-47.8396	14.1045	67.9187	-64.2878	14.3454	68.528	-44.6252	48.4232	59.6935	-27.6339	22.9458	43.3526	6.23442	22.0813	21.5388	39.1349	25.9394
530.653	109.5	-81.1084	59.2639	95.7776	-61.3358	64.9457	82.8573	-76.9047	64.313	85.9349	-64.8106	60.2939	83.3347	-48.6831	55.5351	72.251	-62.482	54.4829	69.4385	-31.6232	38.1605	55.8803	-45.688	38.256	98.3173	-69.1397	28.6515	86.5482	-81.471	29.8917	89.567	-47.5379	14.3363	67.9187	-64.2878	14.3467	68.5104	-44.6252	48.4232	59.6935	-27.6301	22.9458	43.3526	6.24773	22.0813	21.5388	39.1623	25.9394
530.686	109.5	-80.9544	59.2639	95.6853	-61.3003	64.9457	82.8573	-76.8135	64.313	85.9001	-64.6576	60.2939	83.3077	-48.6419	55.5351	72.2433	-62.4819	54.4829	69.3937	-31.6232	38.1605	55.8519	-45.7199	38.2547	98.2794	-69.1318	28.6515	86.5482	-81.4615	29.8917	89.567	-47.3947	14.346	67.9187	-64.2878	14.3679	68.4386	-44.6252	48.3886	59.66	-27.6061	22.9439	43.3526	6.28168	22.0813	21.5388	39.2106	25.9394
530.72	109.482	-80.7514	59.2404	95.5564	-61.0351	64.9457	82.8573	-76.7931	64.3039	85.8734	-64.4738	60.2939	83.2769	-48.6331	55.5351	72.1607	-62.4819	54.4829	69.3731	-31.616	38.144	55.8373	-45.7793	38.2431	98.2755	-68.6992	28.5791	86.5332	-81.4186	29.8917	89.5327	-47.3779	14.3865	67.9187	-64.2878	14.3679	68.4289	-44.6252	48.3886	59.6495	-27.6061	22.94	43.3413	6.30933	22.0813	21.533	39.2229	25.9394
530.753	109.482	-80.6312	59.2404	95.5134	-61.0041	64.9457	82.8573	-76.79	64.3039	85.8662	-64.466	60.2939	83.2695	-48.5463	55.5351	72.1587	-62.4819	54.4545	69.351	-31.616	38.1343	55.8365	-45.9628	38.2335	98.2677	-68.6248	28.5591	86.5038	-81.3799	29.7836	89.4711	-47.3154	14.3865	67.9187	-64.2878	14.3679	68.4067	-44.6252	48.3886	59.5679	-27.6061	22.9005	43.336	6.32013	22.0813	21.5209	39.2401	25.9394
530.786	109.518	-80.4275	59.2639	95.5077	-60.9504	64.9457	82.8573	-76.7712	64.3039	85.8413	-64.2794	60.2939	83.1086	-48.3579	55.5351	72.1341	-62.473	54.4545	69.3497	-31.616	38.1343	55.8224	-46.0306	38.226	98.2555	-68.4493	28.3739	86.4999	-81.3528	29.6666	89.4711	-47.2624	14.3865	67.9187	-64.2972	14.3679	68.3559	-44.6252	48.3886	59.5537	-27.6061	22.8916	43.3271	6.34077	22.0643	21.5198	39.2401	25.9394
530.82	109.518	-80.3625	59.2807	95.4886	-60.7866	64.9457	82.8573	-76.7629	64.3039	85.8138	-64.2212	60.3191	82.9868	-48.353	55.5351	72.047	-62.4693	54.4545	69.3263	-31.6304	38.1146	55.8183	-46.0741	38.211	98.1734	-68.0394	28.3739	86.4966	-81.1394	29.6666	89.4711	-47.1903	14.346	67.9187	-64.2972	14.3679	68.3467	-44.6252	48.385	59.4327	-27.6061	22.8875	43.3236	6.37824	21.9913	21.5083	39.2401	25.9394
530.853	109.518	-80.2507	59.2974	95.3459	-60.7374	64.9457	82.8573	-76.3458	64.3039	85.7603	-64.1976	60.357	82.9831	-48.2507	55.5396	71.9804	-62.4693	54.4545	69.22	-31.6304	38.1146	55.7843	-46.0889	38.211	98.099	-67.9992	28.3739	86.4966	-81.0355	29.6666	89.4678	-47.1512	14.346	67.9187	-64.2972	14.3467	68.3272	-44.6252	48.385	59.4321	-27.6268	22.8875	43.313	6.37824	21.9902	21.4927	39.2401	26.0067
530.886	109.518	-80.2464	59.2974	95.3385	-60.6604	64.9457	82.8573	-76.3213	64.3039	85.7309	-64.1496	60.357	82.9716	-48.2506	55.5835	71.9437	-62.3333	54.4545	69.1747	-31.6347	38.1146	55.7724	-46.1046	38.226	98.099	-67.9872	28.3739	86.4966	-81.0133	29.6666	89.4663	-47.1432	14.4034	67.9187	-64.2972	14.3679	68.3145	-44.6252	48.385	59.4283	-27.6301	22.8875	43.3096	6.37824	21.9902	21.4534	39.2401	26.0067
530.92	109.482	-80.0741	59.4479	95.3364	-60.5317	64.9457	82.8159	-76.2596	64.3039	85.6786	-64.0561	60.3758	82.8424	-48.2489	55.5854	71.942	-62.3319	54.4829	69.1649	-31.6347	38.1343	55.7559	-46.1207	38.2335	98.099	-67.9197	28.3739	86.4999	-80.7948	29.6666	89.332	-47.1404	14.417	67.7671	-64.2972	14.3775	68.262	-44.4822	48.385	59.369	-27.6339	22.8916	43.3096	6.37824	21.9902	21.4498	39.2401	26.0067
530.953	109.482	-80.016	59.4479	95.3325	-60.5306	64.9457	82.8076	-76.2592	64.313	85.6532	-64.0457	60.3818	82.8138	-48.1962	55.5854	71.829	-62.2974	54.5275	69.1354	-31.6347	38.1343	55.7559	-46.1455	38.2335	98.0454	-67.8601	28.3739	86.5038	-80.7921	29.6666	89.3006	-47.0429	14.4171	67.6649	-64.2878	14.3775	68.2304	-44.4193	48.385	59.3644	-27.6661	22.94	43.2866	6.34223	21.9902	21.4416	39.2106	26.0067
530.986	109.482	-80.0147	59.4479	95.331	-60.3604	64.9457	82.8075	-76.239	64.3818	85.5972	-63.9845	60.3952	82.698	-48.1868	55.5854	71.8075	-62.2712	54.5275	69.0626	-31.5982	38.2217	55.7559	-46.1455	38.2335	97.9913	-67.8368	28.3739	86.5332	-80.7867	29.6666	89.3006	-47.0378	14.4453	67.6436	-64.2878	14.3775	68.2269	-44.3698	48.385	59.3019	-27.7146	22.949	43.285	6.34223	21.9902	21.4224	39.2106	26.0067
531.02	109.451	-79.7984	59.4695	95.3153	-60.1168	64.9457	82.5169	-76.091	64.4299	85.575	-63.6484	60.3952	82.6779	-47.9138	55.5854	71.8063	-62.2313	54.5275	68.9715	-31.5982	38.2217	55.7559	-46.1455	38.2335	97.8448	-67.5647	28.3739	86.5332	-80.6876	29.7836	89.2815	-46.9872	14.4693	67.6257	-64.2878	14.3775	68.1036	-44.3259	48.385	59.2908	-27.7146	22.9546	43.285	6.34077	21.9902	21.4169	39.2106	25.9394
531.053	109.422	-79.483	59.7756	95.2018	-60.0822	65.0145	82.5169	-75.7965	64.6378	85.4022	-63.5799	60.3952	82.5914	-47.7798	55.5854	71.6892	-61.9614	54.6054	68.8903	-31.5283	38.2217	55.7559	-46.1207	38.2335	97.6512	-67.3782	28.3739	86.5332	-80.6244	29.8917	89.2815	-46.9482	14.5861	67.618	-64.2761	14.3775	68.0974	-44.2935	48.385	59.2688	-27.7156	22.949	43.2665	6.28168	21.9781	21.3735	39.1588	25.9223
531.086	109.246	-79.1281	60.1652	94.6674	-59.5237	65.1486	82.5169	-75.4381	64.9178	85.0848	-63.1903	60.6191	82.3226	-47.7436	55.8019	71.6892	-61.6152	54.8717	68.8603	-31.5229	38.2217	55.7559	-46.1046	38.2388	97.359	-66.8969	28.5651	86.5332	-80.5868	30.0332	89.2815	-46.8427	14.5861	67.6134	-64.2546	14.3775	67.9435	-44.2426	48.385	59.2354	-27.7332	22.94	43.2538	6.23442	21.9768	21.288	39.0671	25.9148
531.12	109.246	-77.979	61.6775	94.3546	-59.0268	65.5346	82.5169	-74.7478	65.2381	84.763	-63.0341	60.6605	81.8739	-47.297	55.8483	71.6892	-61.4484	54.951	68.8206	-31.4744	38.2828	55.7559	-46.0889	38.2388	97.2792	-66.7756	29.4714	86.6054	-80.2489	30.5425	89.2815	-46.771	14.5861	67.5931	-64.2546	14.3948	67.4616	-44.0488	48.6807	59.1653	-27.7383	22.8777	43.2363	6.23442	21.8797	21.2465	39.0133	25.8727
531.153	109.068	-74.6301	63.7176	93.704	-57.2426	66.1281	82.5169	-73.4364	67.1894	84.4017	-61.472	61.6808	80.2342	-46.4882	57.0804	71.6892	-60.7297	55.4773	68.7269	-31.3884	38.3525	55.7559	-46.1046	38.4367	96.929	-65.5068	30.0612	86.7368	-79.3157	31.1498	88.5606	-46.6434	14.5861	67.5095	-64.2463	14.3951	66.5572	-43.7984	49.2172	58.9151	-27.7383	22.8777	42.916	6.09353	21.8719	20.8895	38.1817	25.7846
531.186	108.943	-70.8803	67.3876	93.147	-55.4386	67.9501	82.5169	-71.5824	69.1347	84.2979	-60.3877	63.3166	79.6177	-45.2791	58.5278	71.6892	-59.4325	57.4693	68.2051	-31.2922	38.3764	55.7713	-46.1046	39.0385	96.6712	-62.307	32.1068	86.7942	-77.1687	33.4603	87.3211	-46.3927	14.6742	67.2107	-63.9597	15.4368	65.9967	-42.6383	51.2777	58.3315	-27.757	22.8489	41.8903	5.54277	21.8581	19.8923	38.1702	25.774
531.22	108.565	-67.8011	69.9948	92.799	-52.441	70.931	82.5169	-67.9031	71.5369	83.8141	-57.8878	65.4778	79.4635	-43.0335	59.7402	71.6892	-58.0503	59.7092	67.9766	-31.2702	38.537	55.7724	-46.1046	39.127	96.5877	-60.309	35.4586	87.442	-74.1353	36.3148	86.563	-44.6454	15.1162	67.0241	-63.3144	15.7129	65.9967	-42.1254	52.7256	58.1304	-27.8605	22.8489	41.2928	5.04634	21.758	18.5796	38.1143	25.3994
531.253	108.522	-64.9839	72.0559	92.2432	-49.37	74.1026	82.5169	-65.5841	75.41	83.7017	-55.7891	68.5919	79.3731	-41.0165	61.7604	71.6892	-56.0085	61.1337	67.9443	-31.2702	38.5528	55.8547	-46.1455	39.2458	96.5478	-57.5464	40.1607	88.1791	-70.7829	40.3138	86.3487	-43.5528	15.2108	66.96	-61.7371	15.8969	65.9967	-41.4719	53.4183	58.0722	-27.9022	22.8777	40.2167	4.66672	21.7137	16.4129	38.0405	25.3663
531.286	108.431	-58.3304	75.3137	91.8665	-44.9415	76.6922	82.5169	-62.4574	78.1595	83.6823	-52.974	71.0521	79.3056	-39.2576	63.293	71.6892	-53.9144	63.1566	67.6153	-31.1186	38.6345	56.6304	-46.2236	39.3107	96.5478	-52.8955	43.5112	90.1169	-67.424	43.649	86.3055	-42.6054	15.2696	66.7689	-60.8959	15.9003	65.784	-40.4841	54.3399	58.0559	-28.0157	22.9948	40.009	2.93711	21.7065	16.0967	37.6209	25.2403
531.32	108.317	-54.6714	78.6728	91.7228	-41.6514	79.3876	82.7485	-59.8281	81.2639	83.292	-50.2149	73.0524	79.3056	-37.9362	65.0511	71.6892	-52.365	65.4094	67.4762	-31.018	38.7709	56.8713	-46.2413	39.6243	96.5478	-49.6804	49.1523	90.6357	-63.882	49.6131	86.2368	-41.7111	15.4605	66.7104	-60.8959	16.125	65.4818	-40.41	54.9454	58.0256	-28.1531	23.3331	39.4526	2.10477	16.9419	16.0483	37.2538	12.8602
531.353	108.046	-50.6498	81.8849	90.796	-38.814	82.0349	85.1096	-57.6187	83.4461	83.292	-47.2561	75.7664	79.3056	-37.0048	67.0543	72.5504	-51.7264	67.1484	67.4741	-30.8855	38.8244	57.0539	-46.2413	39.8096	96.4078	-47.7676	51.6662	93.1048	-60.799	52.9567	86.2119	-41.3269	15.5236	66.6991	-60.8959	16.1835	65.3672	-39.6242	55.4211	57.9488	-28.5395	23.9092	38.8207	1.58542	16.7176	16.0401	37.2538	11.9248
531.386	108.046	-49.1649	87.9819	90.796	-35.8828	86.3151	85.703	-54.7766	87.2207	83.292	-45.1472	79.3237	79.2474	-36.3334	68.845	74.8904	-50.5156	69.9278	67.44	-30.8589	39.5396	57.0539	-46.2413	39.9238	96.2169	-45.0676	55.567	93.1048	-58.4819	56.0439	86.0004	-40.644	15.6256	66.5752	-60.8959	16.3011	65.0962	-39.6057	56.0305	57.8831	-29.0598	23.9105	38.519	1.58431	16.707	15.9368	37.2538	11.9248
531.42	108.046	-49.1649	87.9819	90.796	-35.8828	86.3151	85.7255	-54.7766	87.2207	83.292	-45.1472	79.3617	79.1711	-35.9851	69.9323	76.3303	-50.5156	71.7169	67.2492	-30.8241	40.5182	57.0539	-46.2236	40.6077	95.9816	-45.0676	57.2235	93.1048	-57.7169	58.4665	85.9719	-40.3277	15.6758	66.5694	-60.8959	16.3897	64.6228	-39.5003	57.0554	57.683	-29.2183	24.1971	38.2349	1.16461	16.5746	15.8013	37.2538	11.9248
531.453	108.317	-49.1649	87.9819	90.796	-35.8828	86.3151	85.7662	-54.7766	87.2207	83.292	-45.1472	79.3617	79.1711	-35.9851	69.9323	76.3303	-50.5156	71.7169	67.1645	-30.7328	41.2183	57.0539	-45.8656	41.3961	95.9816	-45.0676	57.2235	93.1048	-57.7169	58.4665	85.6893	-40.0794	15.6855	66.3956	-60.8959	16.5537	64.5787	-39.4919	57.8993	57.5123	-29.2183	24.3067	38.215	1.16461	15.6093	15.7204	37.2538	11.9248
531.486	108.431	-49.1649	87.9819	90.796	-35.8828	86.3151	86.0575	-54.7766	87.2207	83.3059	-45.1472	79.3617	79.1711	-35.9851	69.9323	76.3303	-50.5156	71.7169	67.1437	-30.6741	42.7737	57.0539	-45.7418	42.9546	95.9816	-45.0676	57.2235	93.1048	-57.7169	58.4665	85.469	-40.0221	16.0901	66.2349	-60.8959	16.9638	64.537	-39.3021	57.8993	57.3242	-29.2183	24.3146	37.6866	1.16461	15.5649	15.5314	37.4999	11.9248
531.52	108.522	-49.1649	87.9819	90.796	-35.8828	86.3151	86.0999	-54.7766	87.2207	83.7017	-45.1472	79.3617	79.2474	-35.9851	69.9323	76.3303	-50.5156	71.7169	67.0281	-30.614	43.3173	57.0539	-45.7073	43.1736	95.9816	-45.0676	57.2235	93.1048	-57.7169	58.4665	85.0713	-39.9092	16.2453	66	-60.8959	17.1494	64.537	-39.2169	57.8993	57.1919	-29.2183	24.3146	37.5548	1.16461	15.4126	15.4537	37.6209	11.9248
531.553	108.565	-49.1649	87.9819	90.796	-35.8828	86.3151	86.3691	-54.7766	87.2207	83.8141	-45.1472	79.3617	79.3056	-35.9851	69.9323	76.3303	-50.5156	71.7169	67.0053	-30.5807	43.853	57.0539	-45.7073	43.1736	96.2169	-45.0676	57.2235	93.1048	-57.7169	58.4665	84.866	-39.8494	16.2475	65.9561	-60.8081	17.3499	64.5787	-39.1996	57.8993	57.1408	-29.2183	24.376	37.0191	1.16461	15.1365	15.418	38.0405	11.9248
531.586	109.068	-49.1649	87.9819	90.796	-35.8828	86.3151	86.5188	-54.7766	87.2207	84.2979	-45.1472	79.3617	79.33	-35.9851	69.9323	76.3453	-50.5156	71.7169	66.1852	-30.5807	43.853	57.0539	-45.5194	43.1736	96.4078	-45.0676	57.2235	93.1048	-57.7169	58.4665	84.5281	-39.7696	16.3017	65.9547	-60.8081	17.6094	65.0962	-39.156	57.8993	56.9084	-29.2183	24.376	36.3675	1.16461	14.9931	15.418	38.1143	11.9248
531.62	109.189	-49.1649	87.9819	90.796	-35.8828	86.3151	86.6613	-54.7766	87.2207	84.4017	-45.1472	79.3617	79.3731	-35.9851	69.9323	76.372	-50.5156	71.7169	66.0573	-30.1885	43.853	57.0539	-45.5194	43.1736	96.5478	-45.0676	57.2235	93.1048	-57.7169	58.4665	84.0495	-39.6644	16.3599	65.9282	-60.8081	17.813	65.3672	-39.156	57.8993	56.1691	-29.2183	24.5131	35.9199	1.16461	15.1365	15.1792	38.1702	11.9248
531.653	109.571	-49.1649	87.9819	91.9254	-35.8828	86.3151	87.3973	-54.7766	87.2207	84.626	-45.1472	79.3617	79.4635	-35.9851	69.9323	76.4911	-50.5156	71.7169	66.0573	-29.205	43.853	55.0547	-45.5194	43.1736	97.0061	-45.0676	57.2235	92.7929	-57.7169	58.4665	83.8628	-39.5555	16.5378	65.8565	-60.8081	18.0159	65.4818	-39.156	57.8993	54.3073	-29.2183	24.5362	34.8328	1.16461	15.4126	13.7573	38.2632	12.0583
531.686	110.195	-55.0286	80.3578	95.372	-39.7489	85.1839	89.7514	-57.2121	86.5272	86.3815	-47.7428	79.3617	79.5328	-35.9851	69.9323	76.5429	-50.6104	71.7169	66.0573	-28.5429	43.853	55.0547	-46.2353	43.1736	97.0206	-46.8959	57.2235	92.7929	-57.7169	58.4665	83.7592	-39.4494	16.6554	65.8422	-60.8081	18.0164	65.9508	-39.156	57.8993	52.2949	-29.2183	24.6798	33.5265	1.16461	15.5649	13.6531	39.9536	12.1486
531.72	113.432	-61.4121	66.3628	99.0152	-43.1529	76.7908	90.6617	-59.7903	77.48	88.8527	-49.7164	71.8012	79.6384	-36.5915	65.7859	76.6899	-52.5061	67.1302	66.0573	-28.4016	43.853	55.0547	-46.2353	43.1736	97.8172	-48.9723	48.6476	92.7929	-61.7257	50.2375	82.6993	-39.1314	17.3511	65.7884	-60.8081	18.1073	65.9967	-39.156	57.8993	52.2949	-27.7383	24.7335	33.2034	2.28543	15.6093	13.6531	40.8133	12.3389
531.753	114.186	-65.3678	55.9905	100.729	-47.0264	70.7711	91.2488	-62.408	70.8617	89.6379	-50.9564	66.9162	81.1531	-37.2641	62.0632	76.8097	-53.3981	62.0945	66.0573	-28.4016	43.853	55.0547	-46.2353	43.1736	98.1299	-51.7505	40.231	92.7929	-64.4016	41.1209	82.3324	-38.4862	17.5751	65.7634	-60.8081	18.207	66.079	-39.156	56.436	52.2949	-26.6112	25.1469	33.2034	2.48715	16.5045	13.6531	40.8133	12.3775
531.786	114.23	-67.8941	44.5566	103.342	-49.8234	62.6846	92.1321	-65.6525	62.9539	91.6637	-53.7447	60.0961	83.9669	-38.7264	57.6567	76.8097	-55.2349	56.8178	66.0573	-28.4016	43.853	55.0547	-46.2353	43.1736	99.3307	-52.7968	32.1028	92.7929	-65.9187	33.6049	80.6142	-36.7374	19.2437	65.662	-60.8081	18.3483	66.079	-39.156	53.8617	52.2949	-26.6112	25.4145	33.2034	2.48715	16.5746	13.6531	40.8133	12.4429
531.82	115.235	-69.6683	35.5872	104.581	-51.6787	56.6151	93.5152	-68.1863	56.8409	92.8206	-55.3961	54.7249	86.2199	-40.3161	52.6111	76.8097	-56.4708	52.5	66.0573	-28.4016	43.488	55.0547	-46.2353	42.5448	100.082	-53.4645	27.1907	92.7929	-68.3068	28.9735	80.6142	-35.3604	20.7959	65.662	-60.5175	18.3708	68.264	-39.156	50.4152	52.2949	-26.6112	25.4145	33.2034	2.48715	16.707	13.6531	40.8133	12.4535
531.853	117.749	-70.0818	28.7844	106.95	-52.7545	51.1274	95.955	-69.34	51.452	95.0312	-56.8778	49.4161	89.9638	-40.7814	49.1731	78.0156	-57.9627	48.7427	66.0573	-28.4016	43.3437	55.0547	-46.2353	42.5448	101.07	-53.5926	24.6007	92.7929	-69.5621	26.6101	80.6142	-35.3267	21.7177	65.662	-60.5175	18.4799	71.6153	-39.1996	47.4962	52.2949	-26.6112	25.4145	33.2034	2.48715	16.7176	13.6531	40.8133	12.6347
531.886	119.146	-70.1812	22.6235	107.931	-53.702	48.2304	98.1169	-71.3008	48.0309	96.805	-58.274	46.2817	92.2142	-42.885	46.4368	79.8982	-61.2731	46.347	66.0573	-28.4016	43.3173	55.0547	-46.2353	42.2028	101.396	-53.7518	23.7757	92.7929	-69.6861	25.4382	80.6142	-35.3267	21.7179	65.662	-60.5175	18.5028	73.4082	-41.0006	45.9392	52.2949	-26.6112	25.4145	33.2034	2.48715	16.7176	13.6531	40.8133	12.695
531.92	121.035	-70.4024	21.2724	110.776	-55.0145	45.454	102.28	-72.6672	45.3097	99.2809	-59.7684	44.2461	95.2544	-44.5667	44.9896	82.906	-62.4012	44.8423	68.2363	-28.4016	42.3796	55.0547	-46.9886	41.688	103.423	-53.7941	23.0114	92.7929	-70.4579	24.1333	80.6142	-35.3267	21.9384	65.662	-60.5175	18.5208	75.8684	-42.1747	44.7307	52.2949	-26.6112	25.4145	33.2034	2.48715	18.0298	13.6531	40.8133	13.0435
531.953	123.07	-70.4243	20.5174	113.78	-55.1768	44.2135	104.457	-73.6241	44.744	102.577	-60.7917	43.1626	97.9475	-45.5556	44.1686	85.2056	-62.9328	44.1264	69.8772	-28.4016	42.1924	56.5494	-48.0234	41.688	104.869	-53.8854	22.5222	93.6208	-71.769	23.6713	80.6142	-35.3267	21.9817	65.662	-60.5175	18.6044	77.7614	-43.4928	43.9924	52.2949	-26.6112	26.0721	33.2034	2.48715	18.7712	13.6531	40.8133	13.4989
531.986	127.22	-70.5291	20.3274	117.128	-55.5411	43.573	107.498	-74.059	44.5866	105.385	-61.5104	42.1076	100.786	-46.3705	43.4441	87.9154	-63.8599	43.5517	71.7834	-28.4016	42.1924	57.9932	-48.5161	41.688	107.308	-54.2102	22.4569	96.7537	-72.3997	23.6143	80.6142	-35.3267	22.0125	65.662	-60.5175	18.7231	79.42	-44.2521	43.8592	52.9145	-26.6112	26.6532	33.2034	2.48715	19.5663	14.2274	40.8133	14.2594
532.02	130.508	-70.6936	19.5526	119.364	-55.7735	43.1107	110.796	-75.2159	44.0623	109.088	-62.1268	41.4869	103.294	-46.5577	42.9507	90.7491	-65.2257	42.7875	72.7977	-29.4678	42.1924	59.352	-49.8593	41.688	110.05	-54.3234	22.3759	99.2549	-73.6646	23.3594	80.6142	-35.3267	22.1539	65.662	-60.5175	18.8189	81.0079	-45.3162	43.8592	53.9066	-26.6112	27.2939	33.7225	2.48715	20.9153	14.6772	39.512	15.0809
532.053	133.702	-71.0919	19.5526	121.747	-56.0636	43.0731	112.818	-75.326	44.0453	110.97	-62.4276	41.2019	105.043	-47.9287	42.5251	93.3093	-66.5797	42.7507	74.1933	-31.0569	42.1924	60.8614	-50.6245	41.688	113.3	-54.3362	22.3659	102.761	-74.3859	23.3039	80.6142	-35.3267	22.3336	65.662	-60.5175	18.8601	82.1845	-46.2459	43.8592	54.4548	-28.0044	27.9662	34.1346	0.846933	22.2136	15.3124	36.6101	17.3963
532.086	138.633	-71.2546	19.5526	124.882	-56.1849	43.0731	117.434	-75.4802	44.0453	114.51	-62.5876	41.2019	107.331	-48.6101	42.5251	96.1156	-67.5337	42.6238	75.9881	-32.7162	42.0693	63.1393	-51.5501	41.5154	115.597	-54.9644	21.9336	106.213	-74.9647	23.1257	81.3152	-35.3267	22.343	66.2466	-60.5175	18.8189	84.6197	-46.6897	43.8592	56.4416	-28.9651	29.1806	35.3398	-2.02161	25.3019	16.1846	31.9417	20.7815
532.12	144.874	-71.3799	19.5526	129.523	-56.4157	43.0731	122.63	-75.7578	44.0453	119.017	-63.0437	41.2019	111.157	-49.7837	42.5251	101.04	-68.5668	42.6238	78.6795	-34.6782	42.0693	66.081	-53.2502	41.2804	119.434	-55.227	21.8793	110.111	-76.2305	23.0239	81.9277	-35.3267	22.3729	66.4234	-60.6194	18.6044	88.621	-48.104	43.8592	58.4991	-31.5578	32.3613	37.2661	-5.26671	28.4445	16.2636	28.6761	25.4339
532.153	148.94	-71.3799	19.5526	133.355	-56.5696	43.0731	125.504	-76.0403	44.0453	121.961	-63.3855	41.2019	114.142	-50.6663	42.5251	104.73	-69.1525	42.6238	80.7489	-36.205	41.9662	70.5962	-55.3579	41.2103	126.384	-56.7264	21.8793	115.552	-77.6645	22.9267	83.1732	-37.4849	22.3729	67.1855	-61.7042	18.6044	92.1407	-50.344	43.8592	59.7183	-34.7103	32.8387	37.5439	-8.68181	32.0639	16.4494	22.6524	31.4065
532.186	153.99	-71.6691	19.5526	136.816	-56.9586	43.0731	130.492	-76.1927	44.0453	127.025	-64.0742	41.2019	117.596	-52.109	42.5251	109.466	-71.0429	42.6238	81.8792	-38.6437	41.6954	72.9311	-58.4208	41.0217	128.832	-57.5754	21.8793	118.415	-78.8696	22.9267	84.0383	-38.751	22.3729	68.4337	-62.775	18.6044	94.2419	-52.9188	43.8592	61.2531	-37.4378	32.8387	37.6215	-12.0031	32.0639	16.8773	18.9757	32.2026
532.22	156.82	-72.7319	20.3274	139.44	-57.8533	43.0731	135.326	-77.1525	44.0453	129.359	-64.8342	41.2019	119.412	-53.9892	42.5251	114.185	-72.7659	42.6238	82.9833	-41.4691	41.5213	75.9913	-60.7172	40.9274	132.701	-59.6412	21.8793	121.711	-80.2834	22.8485	84.8679	-40.7186	22.3729	71.1069	-64.6989	18.6044	98.2968	-55.1365	43.8592	62.6149	-40.4513	32.8387	38.3148	-14.9018	32.0639	16.9639	15.9746	32.2026
532.253	160.221	-72.8711	20.4166	139.44	-57.8579	43.0731	135.326	-77.3233	44.0453	129.359	-66.1862	41.2019	119.412	-55.9336	42.5251	114.924	-72.9973	42.6238	85.6113	-42.5265	41.4333	79.2142	-61.0349	40.9274	134.85	-61.2264	21.8793	126.406	-80.4917	22.7811	86.5432	-40.751	22.3336	71.9149	-64.7538	18.6044	99.2544	-57.0749	43.8592	65.9963	-40.4513	32.8387	39.3517	-14.9879	32.0639	17.3518	15.1113	32.2026
532.286	160.809	-72.8711	20.5174	139.44	-57.8579	43.1107	135.326	-77.3233	44.0453	129.359	-67.1506	41.2019	119.412	-55.9336	42.5251	114.924	-73.0931	42.6238	88.141	-42.5265	41.3615	81.5904	-61.0349	40.9274	134.85	-62.85	21.8793	128.548	-81.3241	22.7811	88.1008	-41.011	22.3336	72.5474	-64.8418	18.6044	99.2544	-57.2001	43.8689	68.1444	-40.4513	32.8387	40.7799	-15.2952	32.0639	17.3907	14.797	32.2026
532.32	160.809	-72.8711	21.2724	139.44	-57.8579	43.573	135.326	-77.3233	44.5866	129.359	-67.2268	41.4869	119.412	-55.9336	42.5251	114.924	-73.0931	42.6238	88.857	-42.5265	41.3129	81.592	-61.0349	40.9255	134.85	-64.2251	21.8793	128.664	-81.3383	22.7811	89.5103	-41.1184	22.0479	72.5474	-64.891	18.5208	99.2544	-57.2001	44.1685	69.6701	-40.4513	32.8387	42.4328	-15.2952	32.0639	17.498	14.5268	32.2026
532.353	160.809	-73.1219	25.6477	139.44	-57.8579	44.6726	135.326	-77.3233	46.2209	129.359	-67.2563	43.2014	119.412	-55.9394	43.1956	114.924	-73.0931	42.6238	89.0328	-42.5265	41.3129	81.631	-61.0349	40.8545	134.85	-64.4464	21.8793	129.2	-81.3726	22.8485	90.5009	-41.1184	22.0479	72.5474	-64.891	17.9702	99.2544	-57.2001	44.1798	70.4039	-40.4513	32.8387	43.8235	-15.2952	32.0639	17.8457	14.5268	32.2026
532.386	160.809	-73.1637	31.5749	139.44	-57.8579	47.8673	135.326	-77.3233	48.6896	129.359	-67.2898	46.1312	119.412	-55.9394	44.7971	114.924	-73.0931	45.4176	89.0328	-42.5265	41.3129	81.631	-61.0349	40.7935	134.916	-64.5954	22.3594	129.72	-81.7188	22.8967	90.5775	-41.1184	22.0479	72.5474	-64.891	16.9406	99.2544	-57.2001	44.2044	70.5979	-40.4513	32.8387	45.6305	-15.2952	32.0639	20.1027	14.5268	32.2026
532.42	160.809	-73.1637	37.6629	139.44	-57.8579	50.8468	135.326	-77.3233	50.6219	129.359	-67.2898	48.7126	119.412	-55.9394	45.8336	114.924	-73.0931	46.6156	89.0522	-42.5265	41.0853	81.6952	-61.0349	40.5198	134.916	-64.6575	22.3594	129.72	-81.7212	22.8967	90.6926	-41.1184	22.0479	72.5474	-64.891	16.906	99.2544	-57.2001	44.209	70.6375	-40.4513	32.8387	46.0535	-15.2952	32.0639	21.6638	14.5268	32.2026
532.453	160.809	-73.1637	40.2735	139.44	-57.8579	52.2618	135.326	-77.3233	51.9401	129.359	-67.2898	49.953	119.412	-55.9394	47.1716	114.924	-73.0931	47.3405	89.081	-42.5265	41.0853	81.7187	-61.0349	40.4321	134.916	-64.6579	22.7321	129.72	-81.7328	22.9267	90.6926	-41.1184	21.6893	72.5474	-64.891	16.8042	99.2544	-57.2001	44.2458	70.6592	-40.4513	31.886	46.0932	-15.2952	31.9102	21.6833	14.5268	32.2026
532.486	160.809	-73.1637	42.238	139.44	-57.8579	53.7222	135.326	-77.3233	53.1092	129.359	-67.2898	50.6297	119.412	-55.9394	47.672	114.924	-73.0931	47.5654	89.1143	-42.5265	41.0853	81.7199	-61.0349	39.8473	134.916	-64.6579	22.9971	129.72	-81.9764	23.0239	90.7592	-41.1184	21.6611	72.5474	-64.891	16.696	99.2544	-57.2001	44.2838	70.6943	-40.4513	30.5452	46.4298	-15.2952	28.9402	21.9214	14.5268	29.562
532.52	160.809	-73.1219	44.338	139.108	-57.8579	54.8453	134.252	-77.3233	54.1972	128.648	-67.2898	51.3454	118.583	-55.9394	47.7633	114.924	-73.0931	47.7046	89.2484	-42.5265	41.0853	81.7968	-61.0349	39.8473	134.916	-64.6579	23.0255	129.72	-82.0192	23.0239	90.7775	-41.1045	20.8159	72.5474	-64.891	16.3646	99.2544	-57.2001	44.3207	70.8616	-40.4087	30.469	46.5267	-14.9879	28.9402	21.9433	14.2979	29.2981
532.553	160.809	-72.9244	45.2204	138.176	-57.4646	55.4373	133.254	-77.2823	54.7934	127.975	-67.2898	51.6712	117.969	-55.9336	47.9155	113.823	-72.9973	47.7783	89.256	-42.4557	41.0853	81.9719	-60.9166	39.8473	134.85	-64.6579	23.0764	129.72	-82.0929	23.0955	90.7874	-41.0307	20.3795	72.6844	-64.8418	16.3571	99.0177	-57.0749	44.4165	70.9607	-40.3836	30.4095	46.5584	-14.9662	28.9402	21.9433	14.2979	29.2981
532.586	160.494	-72.8711	45.9115	138.034	-57.3018	55.6636	133.064	-77.2041	55.0212	127.893	-67.2645	51.7629	117.682	-55.9278	47.9204	113.688	-72.8791	47.92	89.2831	-42.3388	41.0853	82.0695	-60.6536	39.8473	134.844	-64.6579	23.091	129.72	-82.0929	23.1661	90.7966	-41.011	20.3795	72.6844	-64.7734	16.2427	98.9364	-56.9401	44.4654	71.0104	-40.2553	30.3561	46.5591	-14.9018	28.8285	21.9433	14.2979	29.1892
532.62	160.091	-72.8342	46.4991	137.831	-57.2971	55.9349	132.6	-77.1985	55.3428	127.867	-67.2563	51.8096	117.664	-55.7941	48.1179	113.501	-72.8051	48.1824	89.4705	-42.3036	41.0853	82.0695	-60.6019	39.8252	134.756	-64.6579	23.1317	129.72	-82.0929	23.2185	90.8191	-40.9723	20.3795	72.6844	-64.7538	16.1551	98.8964	-56.9276	44.5388	71.0635	-40.0448	30.3117	46.5591	-14.8733	28.8151	21.9433	14.2979	28.6159
532.653	159.681	-72.7319	47.586	137.611	-57.2751	55.9874	132.283	-77.1925	55.64	127.668	-67.2268	51.8551	117.483	-55.6691	48.1693	113.37	-72.6771	48.257	89.2831	-42.0781	40.9698	81.9995	-60.5703	39.7601	134.622	-64.6575	23.2278	129.72	-82.0929	23.2291	90.8759	-40.9723	20.3795	72.6844	-64.2196	16.1423	98.8793	-56.762	44.5929	71.1832	-40.0277	30.2992	46.5591	-14.7515	28.617	21.9433	14.2979	28.471
532.686	158.857	-72.6735	49.2354	136.886	-57.2449	56.3792	131.315	-77.1169	56.0797	127.444	-67.1506	52.0742	117.22	-55.5252	48.3623	113.212	-72.2473	48.4544	89.2484	-42.0779	40.5001	81.9719	-60.3583	39.4362	134.301	-64.5954	23.2396	129.714	-82.0929	23.5861	90.8759	-40.9723	20.3589	72.6413	-64.1064	15.9567	98.81	-56.7213	44.5929	71.1968	-40.0195	30.2926	46.5591	-14.6534	28.0751	21.9433	14.5268	27.8367
532.72	156.924	-72.151	52.271	136.177	-57.2267	57.4289	130.129	-76.3682	57.3701	126.245	-66.794	53.1446	117.005	-55.1311	49.047	112.909	-72.031	49.112	89.1143	-41.9449	40.406	81.7968	-59.6189	39.398	133.64	-64.4464	24.0095	129.553	-82.0929	24.3381	91.0722	-40.9723	20.2553	72.5859	-63.8676	15.9338	98.6799	-56.6401	44.8369	71.3768	-39.8619	30.216	46.5584	-14.5404	27.7548	21.9433	14.6363	27.0206
532.753	154.702	-70.743	57.455	134.103	-56.8457	59.8774	128.252	-75.4639	59.8874	125.243	-65.5836	54.5564	115.862	-54.4989	50.227	111.921	-70.3089	50.7141	89.081	-41.4666	40.3704	81.7199	-59.0186	39.398	133.589	-63.7809	24.5664	129.281	-82.0929	24.8001	91.2586	-41.0307	20.2028	72.5474	-63.4744	15.8813	98.1571	-55.6168	45.8534	71.3768	-39.8317	30.2001	46.5584	-14.5305	27.6561	21.8247	14.6363	26.9904
532.786	151.581	-69.468	61.416	132.316	-56.1416	62.3291	125.205	-74.4825	61.8894	124.211	-65.0573	56.0019	115.546	-53.5271	51.8635	111.14	-69.3203	51.7509	89.0522	-41.1654	40.3294	81.7187	-58.5893	39.398	133.236	-63.4324	25.3425	128.774	-82.0929	25.7161	91.8682	-41.0307	20.0929	72.4187	-63.0499	15.6378	97.8762	-55.1881	45.8534	71.6962	-39.781	30.1937	46.5584	-14.42	27.6018	21.6833	14.6363	26.9251
532.82	149.247	-67.8089	64.7117	130.568	-54.9736	64.0258	124.28	-74.4612	63.2187	122.448	-64.5522	57.8134	114.878	-52.9798	52.3217	111.029	-68.7726	52.4527	89.0328	-41.0662	40.2117	81.6952	-58.3105	39.4362	132.407	-62.4446	27.0638	128.762	-82.0192	26.4678	91.9211	-41.0274	20.0929	72.418	-62.8182	15.6355	97.749	-55.06	45.8534	72.0969	-39.6738	30.1908	46.5584	-14.4021	27.5492	21.6638	14.7697	26.7508
532.853	148.427	-67.6687	67.4937	129.853	-54.9736	65.394	123.546	-73.7929	64.8505	121.558	-64.1501	58.4236	114.38	-52.538	52.3511	110.721	-68.6724	52.5395	89.0328	-41.0527	40.2102	81.631	-58.1907	39.5518	132.373	-62.3756	27.5704	128.582	-81.3391	27.7895	91.9211	-40.9723	20.0929	72.3807	-62.8104	15.6019	97.5258	-54.9987	45.8534	72.1214	-39.5158	29.9885	46.5584	-14.3318	27.5803	20.875	15.2295	26.9251
532.886	148.232	-67.6687	67.503	129.711	-54.9736	65.5175	123.352	-73.5394	64.9764	121.346	-64.0371	58.5262	114.341	-52.4928	52.3515	110.569	-68.4653	52.6742	88.9735	-40.829	40.2102	81.631	-58.0585	39.5589	132.344	-62.3756	27.5704	128.344	-81.2877	27.9638	91.9211	-40.9183	20.0929	72.3807	-62.6955	15.5648	97.1071	-54.8087	45.8884	72.1214	-39.4323	29.5757	46.5584	-14.3179	27.6561	20.6839	15.662	27.0206
532.92	147.953	-67.6687	67.503	129.209	-54.9736	65.5175	123.241	-73.4367	64.9764	120.967	-64.0053	58.5262	113.812	-52.3994	52.3515	110.275	-68.4317	52.6742	88.6898	-40.6422	40.2102	81.5707	-57.7499	39.5589	131.677	-62.3756	27.5704	128.321	-81.2752	27.9638	91.9211	-40.9017	20.0929	72.3807	-62.6355	15.3644	96.444	-54.633	45.8884	72.1214	-39.3	29.1463	46.5584	-14.2948	27.6561	20.5805	15.6844	27.0206
532.953	147.309	-67.6687	67.503	128.881	-54.9736	65.5175	122.718	-73.4367	64.9764	120.898	-63.8594	58.5262	113.797	-52.3569	52.3515	109.758	-68.4142	52.6742	88.6529	-40.1978	40.1744	81.462	-57.1611	39.5599	131.584	-62.3756	27.5704	127.875	-81.2561	27.9638	91.9359	-40.9017	20.0929	72.3807	-62.5585	15.2032	96.2188	-54.3621	45.8884	72.1214	-38.2173	28.5576	46.5584	-13.6421	27.6561	20.2554	15.6844	27.0206
532.986	146.855	-67.6687	67.503	128.706	-54.9736	65.5175	122.366	-73.4367	64.9764	120.467	-63.8586	58.5262	113.651	-52.2383	52.3515	109.588	-68.2697	52.6742	88.6326	-40.0833	39.9425	81.2968	-57.1546	39.5599	131.409	-62.3756	27.5704	127.653	-81.2048	27.9638	91.9664	-40.8767	19.9877	72.3807	-62.5423	15.1606	96.0995	-54.3362	45.9008	72.1214	-38.1831	28.5311	46.5591	-13.4998	27.5803	20.2554	15.6844	26.7508
533.02	145.42	-67.6687	67.503	128.23	-54.9736	65.5175	122.003	-73.4367	64.9764	119.722	-63.674	58.5262	113.573	-52.2374	52.3515	109.173	-68.179	52.6742	88.6009	-40.0721	39.8124	81.1461	-56.9459	39.5599	131.345	-62.3756	27.5704	127.303	-81.1653	27.9638	92.0534	-40.8767	19.9763	72.3807	-62.2676	15.03	96.0927	-54.2818	45.9008	72.1214	-38.1508	28.2144	46.5591	-13.3951	27.5094	20.2554	15.9681	26.7048
533.053	143.948	-67.6687	67.503	127.764	-54.9736	65.5175	121.735	-73.4367	64.9764	119.407	-63.6649	58.5262	113.507	-52.1655	52.3515	108.573	-67.9853	52.6742	88.5692	-39.9124	39.6064	81.0126	-56.8522	39.5589	131.061	-62.3756	27.5704	127.196	-81.1135	27.9638	92.067	-40.8535	19.9763	72.3807	-62.0489	15.0151	95.8897	-54.2707	45.8884	72.2496	-38.1272	28.1491	46.5591	-13.3544	26.4739	20.2554	16.0285	26.3557
533.086	142.735	-67.6687	67.503	126.516	-54.9736	65.5175	120.918	-73.4011	64.9764	118.151	-63.6649	58.5262	112.858	-52.1641	52.3515	108.113	-67.9259	52.6742	88.5692	-39.8264	39.5672	80.8815	-56.8483	39.5518	130.15	-62.3756	27.5704	126.383	-81.0767	27.9638	92.2197	-40.8045	19.876	71.9938	-61.7512	14.98	94.773	-54.2623	45.8884	72.3328	-37.8921	28.1312	46.5591	-13.3138	26.4516	20.2554	16.6792	24.52
533.12	141.64	-67.6687	67.503	125.669	-55.1355	65.5175	120.08	-73.3039	64.9764	117.605	-63.5303	58.5262	112.584	-52.1578	52.3515	107.239	-67.8928	52.6742	88.5692	-39.7794	39.5672	80.7484	-56.5014	39.4362	130.136	-62.4446	27.5704	126.19	-81.0004	27.9638	92.2197	-40.8535	19.7149	71.9938	-61.714	14.9017	94.5388	-54.1706	45.8884	72.3358	-37.4456	28.0952	46.5591	-13.1013	25.9363	20.2554	16.9474	24.3674
533.153	140.181	-68.7697	67.503	124.578	-55.806	65.394	118.548	-73.2983	64.8505	116.616	-63.4788	58.4236	111.547	-52.0891	52.3511	105.977	-67.4549	52.5395	88.5692	-38.4854	39.5672	79.8243	-54.6097	39.3236	129.86	-63.6724	27.4705	125.207	-80.993	27.9638	92.2197	-40.8767	19.7027	71.9938	-60.9492	14.8558	93.8258	-52.9354	45.8884	72.4107	-36.8534	27.8999	46.6762	-11.29	25.9036	20.5805	18.2934	23.9323
533.186	138.19	-72.6999	64.9541	122.401	-56.3405	65.1509	114.066	-73.2731	63.5613	112.906	-63.4624	58.228	108.62	-52.0891	52.2625	101.961	-65.9722	52.0935	88.5692	-36.2887	39.5672	77.2516	-51.7575	39.2983	126.198	-64.6137	26.3785	121.002	-79.8168	27.8919	92.2197	-40.9183	18.866	71.9938	-60.1076	14.6572	92.0385	-50.1636	45.8884	72.5537	-34.8407	26.5344	46.9831	-9.54481	25.9028	20.6839	19.9263	23.8565
533.22	130.221	-72.6999	57.8049	119.608	-58.5392	63.2085	106.881	-73.1646	60.5669	110.292	-63.2891	56.6127	106.541	-52.0891	52.2023	96.673	-62.783	51.784	88.5692	-32.7208	39.5672	77.2516	-49.8988	39.1724	124.411	-65.8218	25.0606	116.206	-79.2947	26.3838	92.2232	-40.9183	18.7302	71.9938	-58.1374	13.2571	89.9332	-47.7725	45.8884	72.7115	-31.4789	24.9012	47.0372	-5.1311	23.4892	20.875	24.5005	21.9514
533.253	121.65	-72.6999	49.8538	114.805	-60.7717	61.5521	99.5442	-73.1646	57.7663	105.663	-63.129	54.6852	105.202	-52.1641	52.1545	91.3702	-60.7136	50.339	88.5692	-29.4296	39.5672	77.2516	-46.4804	39.1263	119.585	-66.3816	24.8023	106.661	-79.1637	25.2259	92.8315	-40.9183	18.5484	71.9938	-57.0893	12.8595	89.9332	-43.9251	45.8884	72.7197	-27.8729	23.2971	49.0721	-0.867895	20.2269	25.006	31.3325	17.7623
[truncated: 2,002 more rows]

## Sheet: Fig. 2d quality
3D reconstruction quality of involved 12 dataset
0.998748
0.998787
0.996621
0.999107
0.998159
0.999327
0.998337
0.998497
[truncated: 4 more rows]

## Sheet: Fig. 4a movement scatter
UMAP1	UMAP2	Norm-velocity	Movement label
[truncated: 935 more rows]

[truncated: 27 more sheets: Fig. 4b similarity matrix, Fig. 4d Clustering corrcoef, Fig. 4e CDF of CQI, Fig. 4f Seg duration, Fig. 5b Correlation, Fig. 5c-e Kinematical paras, Fig. 6b-e, Fig. 6g movement fracs, Fig. 6 l-n Kinematical comp., Supplementary Fig. 4a, Supplementary Fig. 4b, Supplementary Fig. 4c, Supplementary Fig. 4d, Supplementary Fig. 5b DLC error, Supplementary Fig. 5c, Supplementary Fig. 6b, e, Supplementary Fig. 7d, Supplementary Fig. 8c, Supplementary Fig. 10a,b, Supplementary Fig. 10c …]
